# Supplementary material for: Identification of biological pathways and processes regulated by NEK5 in breast epithelial cells via an integrated proteomic approach
Source: Cell Commun Signal. 2022 Dec 22;20:197. doi: 10.1186/s12964-022-01006-y (PMC9773587; doi:10.1186/s12964-022-01006-y)
Supplement: Supplementary file 3 — Additional file 2. Table S1. Results from Bio-ID screen. The table shows the results for proteins with log2 FC > 1 and p value < 0.05. Table S2. Results from MS-based proteomic analysis. Proteins with FC > 1.5 in either direction and p < 0.05 are highlighted by shading. Table S3. Results from MS-based phosphoproteomic analysis. Phosphosites with FC > 1.5 in either direction and p < 0.05 are highlighted by shading. [file 12964_2022_1006_MOESM3_ESM.xlsx]

## Sheet: Table S1
Table S1. Results from Bio-ID screen.
Protein ID	Gene name	FC	Adjusted P value	Protein names
Q6P3R8	NEK5	2194.99	7.66e-06	Serine/threonine-protein kinase Nek5
P46734	MAP2K3	22.4711	0.000169	Dual specificity mitogen-activated protein kinase kinase 3
Q99661	KIF2C	20.9663	0.000169	Kinesin-like protein KIF2C
Q9UG63	ABCF2	24.9333	0.000252	ATP-binding cassette sub-family F member 2
O75663	TIPRL	15.3482	0.000321	TIP41-like protein
Q9Y241	HIGD1A	17.1484	0.000326	HIG1 domain family member 1A, mitochondrial
Q00059	TFAM	7.1602	0.000338	Transcription factor A, mitochondrial
Q8WWC4	C2orf47	37.5307	0.000443	Uncharacterized protein C2orf47, mitochondrial
Q9UNQ2	DIMT1	7.21	0.000447	Probable dimethyladenosine transferase
O75746	SLC25A12	17.5087	0.00061	Calcium-binding mitochondrial carrier protein Aralar1
Q13637	RAB32	26.5382	0.000693	Ras-related protein Rab-32
Q8NBM4	UBAC2	9.12611	0.000698	Ubiquitin-associated domain-containing protein 2
P23743	DGKA	14.9285	0.000773	Diacylglycerol kinase alpha
Q969S8	HDAC10	12.996	0.000915	Histone deacetylase 10
Q5HYI8	RABL3	6.72717	0.000938	Rab-like protein 3
E9PAV3	NACA	4.43828	0.00106	Nascent polypeptide-associated complex subunit alpha, muscle-specific form;Nascent polypeptide-associated complex subunit alpha;Putative nascent polypeptide-associated complex subunit alpha-like protein
Q9H9B4	SFXN1	6.02099	0.00107	Sideroflexin-1
Q9BUK6	MSTO1	6.19026	0.00108	Protein misato homolog 1
P50452	SERPINB8	11.7942	0.00123	Serpin B8
Q9H0U3	MAGT1	11.1579	0.00131	Magnesium transporter protein 1
Q15555	MAPRE2	6.9163	0.00137	Microtubule-associated protein RP/EB family member 2
P41240	CSK	6.63456	0.00144	Tyrosine-protein kinase CSK
P00390	GSR	8.11168	0.0015	Glutathione reductase, mitochondrial
Q01196	RUNX1	6.06287	0.00151	Runt-related transcription factor 1
Q92621	NUP205	9.06307	0.0016	Nuclear pore complex protein Nup205
O00154	ACOT7	9.00047	0.0016	Cytosolic acyl coenzyme A thioester hydrolase
O95372	LYPLA2	4.28709	0.00178	Acyl-protein thioesterase 2
Q9BTE3	MCMBP	5.24157	0.00206	Mini-chromosome maintenance complex-binding protein
Q9NQ88	TIGAR	6.54322	0.00259	Fructose-2,6-bisphosphatase TIGAR
Q15417	CNN3	5.89708	0.00308	Calponin-3
O43251	RBFOX2	5.06303	0.00324	RNA binding protein fox-1 homolog 2
Q9NSE4	IARS2	5.54044	0.00348	Isoleucine--tRNA ligase, mitochondrial
Q9NPA3	MID1IP1	5.93809	0.00388	Mid1-interacting protein 1
Q92558	WASF1	5.65685	0.00477	Wiskott-Aldrich syndrome protein family member 1
O43837	IDH3B	5.20537	0.00483	Isocitrate dehydrogenase [NAD] subunit beta, mitochondrial
P27105	STOM	18.507	0.00518	Erythrocyte band 7 integral membrane protein
Q14807	KIF22	5.6962	0.00572	Kinesin-like protein KIF22
Q9BU23	LMF2	3.91768	0.00689	Lipase maturation factor 2
O14933	UBE2L6	3.73213	0.00689	Ubiquitin/ISG15-conjugating enzyme E2 L6
O76031	CLPX	5.38893	0.0088	ATP-dependent Clp protease ATP-binding subunit clpX-like, mitochondrial
Q9H5Q4	TFB2M	7.67411	0.00894	Dimethyladenosine transferase 2, mitochondrial
Q96CU9	FOXRED1	4	0.00906	FAD-dependent oxidoreductase domain-containing protein 1
O43318	MAP3K7	5.35171	0.0101	Mitogen-activated protein kinase kinase kinase 7
O95140	MFN2	3.75809	0.0123	Mitofusin-2
P17480	UBTF	7.26015	0.0137	Nucleolar transcription factor 1
P50479	PDLIM4	2.49666	0.0153	PDZ and LIM domain protein 4
Q9H2U2	PPA2	3.81055	0.0193	Inorganic pyrophosphatase 2, mitochondrial
Q9BSV6	TSEN34	2.9897	0.0206	tRNA-splicing endonuclease subunit Sen34
P08670	VIM	2.2974	0.0221	Vimentin
Q9UBV8	PEF1	2.96905	0.0272	Peflin
Q8WXX7	AUTS2	2.80889	0.0285	Autism susceptibility gene 2 protein
Q06124	PTPN11	2.21914	0.0288	Tyrosine-protein phosphatase non-receptor type 11
Q9BSF4	C19orf52	4.78991	0.0302	Uncharacterized protein C19orf52
Q9BQ67	GRWD1	3.89062	0.0316	Glutamate-rich WD repeat-containing protein 1
Q14671	PUM1	4.82323	0.033	Pumilio homolog 1
Q08AD1	CAMSAP2	4.14106	0.034	Calmodulin-regulated spectrin-associated protein 2
Q96C36	PYCR2	2.67586	0.0344	Pyrroline-5-carboxylate reductase 2
P82912	MRPS11	4.34694	0.0352	28S ribosomal protein S11, mitochondrial
P00846	MT-ATP6	2.02792	0.0392	ATP synthase subunit a
Q9UNZ2	NSFL1C	4.28709	0.0423	NSFL1 cofactor p47

## Sheet: Table S2
Table S2. Results from MS-based proteomic analysis.
Protein ID	Gene name	FC	P value	Protein names
Q7L3S4	ZNF771	9.91639	0.10529	Zinc finger protein 771
Q13325	IFIT5	7.16727	0.0739143	Interferon-induced protein with tetratricopeptide repeats 5
O43665	RGS10	6.96339	0.000523204	Regulator of G-protein signaling 10
Q15643	TRIP11	6.6118	0.0280699	Thyroid receptor-interacting protein 11
Q562R1	ACTBL2	6.3163	0.301886	Beta-actin-like protein 2
Q93045	STMN2	4.9218	0.0802264	Stathmin-2
O14654	IRS4	4.63393	0.172191	Insulin receptor substrate 4
Q96TC7	RMDN3	4.53062	0.315875	Regulator of microtubule dynamics protein 3
Q96AX1	VPS33A	4.45685	0.09667	Vacuolar protein sorting-associated protein 33A
Q86YS6	RAB43	4.42829	0.264738	Ras-related protein Rab-43
P55854	SUMO3	4.36265	0.136057	Small ubiquitin-related modifier 3
Q6EEV6	SUMO4	4.36265	0.136057	Small ubiquitin-related modifier 4
P42695	NCAPD3	4.25831	0.0206707	Condensin-2 complex subunit D3
P49674	CSNK1E	4.24194	0.0129657	Casein kinase I isoform epsilon
Q92979	EMG1	4.22748	0.39252	Ribosomal RNA small subunit methyltransferase NEP1
P49642	PRIM1	3.92383	0.0170513	DNA primase small subunit
Q9P0L2	MARK1	3.87658	0.0650229	Serine/threonine-protein kinase MARK1
Q5VSL9	STRIP1	3.78759	0.0433231	Striatin-interacting protein 1
Q9NZ63	C9orf78	3.59821	0.00135902	Telomere length and silencing protein 1 homolog
O95926	SYF2	3.5854	0.202113	Pre-mRNA-splicing factor SYF2
Q5TKA1	LIN9	3.45884	0.0750859	Protein lin-9 homolog
O00592	PODXL	3.39685	0.255289	Podocalyxin
P32780	GTF2H1	3.26991	0.0729212	General transcription factor IIH subunit 1
Q9UGR2	ZC3H7B	3.26916	0.246779	Zinc finger CCCH domain-containing protein 7B
P19022	CDH2	3.25241	0.0164195	Cadherin-2
Q9Y5Q8	GTF3C5	3.23509	0.11189	General transcription factor 3C polypeptide 5
P51649	ALDH5A1	3.21504	0.0211295	Succinate-semialdehyde dehydrogenase, mitochondrial
A4D1E9	GTPBP10	3.20118	0.0960852	GTP-binding protein 10
Q13555	CAMK2G	3.18458	0.20394	Calcium/calmodulin-dependent protein kinase type II subunit gamma
Q8N335	GPD1L	3.16944	0.00482443	Glycerol-3-phosphate dehydrogenase 1-like protein
Q8N8N7	PTGR2	3.14183	0.284256	Prostaglandin reductase 2
P11802	CDK4	3.09242	0.0802371	Cyclin-dependent kinase 4
Q96GA7	SDSL	3.02368	0.0903576	Serine dehydratase-like
Q9Y2I1	NISCH	3.01638	0.28994	Nischarin
O15514	POLR2D	2.9863	0.256357	DNA-directed RNA polymerase II subunit RPB4
Q5EBL4	RILPL1	2.9814	0.0849109	RILP-like protein 1
Q9UKL0	RCOR1	2.95993	0.010418	REST corepressor 1
Q7Z7A4	PXK	2.90458	0.00920036	PX domain-containing protein kinase-like protein
P11717	IGF2R	2.88556	0.0452911	Cation-independent mannose-6-phosphate receptor
P22694	PRKACB	2.88552	0.0858536	cAMP-dependent protein kinase catalytic subunit beta
Q96GM8	TOE1	2.86957	0.0239166	Target of EGR1 protein 1
O60566	BUB1B	2.86749	0.0284656	Mitotic checkpoint serine/threonine-protein kinase BUB1 beta
Q9H0U9	TSPYL1	2.84591	0.0225016	Testis-specific Y-encoded-like protein 1
Q5T9A4	ATAD3B	2.84239	0.0418691	ATPase family AAA domain-containing protein 3B
Q9BVL4	SELENOO	2.80541	0.0735615	Protein adenylyltransferase SelO, mitochondrial
Q8IVD9	NUDCD3	2.76938	0.115723	NudC domain-containing protein 3
Q9NVX0	HAUS2	2.73209	0.0126401	HAUS augmin-like complex subunit 2
O75794	CDC123	2.67732	0.175921	Cell division cycle protein 123 homolog
O43427	FIBP	2.6634	0.000298453	Acidic fibroblast growth factor intracellular-binding protein
Q5PRF9	SAMD4B	2.65466	0.0194207	Protein Smaug homolog 2
Q8NEJ9	NGDN	2.63141	0.221692	Neuroguidin
Q9NUL3	STAU2	2.63087	0.0684633	Double-stranded RNA-binding protein Staufen homolog 2
O14653	GOSR2	2.62855	0.00126078	Golgi SNAP receptor complex member 2
Q9Y3C4	TPRKB	2.60301	0.0124305	EKC/KEOPS complex subunit TPRKB
Q9NVQ4	FAIM	2.53107	0.366888	Fas apoptotic inhibitory molecule 1
Q14181	POLA2	2.52255	0.00750023	DNA polymerase alpha subunit B
Q8NBT2	SPC24	2.50712	0.33499	Kinetochore protein Spc24
Q8WUA4	GTF3C2	2.50033	0.0299482	General transcription factor 3C polypeptide 2
Q8N543	OGFOD1	2.48328	0.0313844	Prolyl 3-hydroxylase OGFOD1
Q9Y6M7	SLC4A7	2.45146	0.256806	Sodium bicarbonate cotransporter 3
Q9UBD5	ORC3	2.4386	0.22066	Origin recognition complex subunit 3
Q13015	MLLT11	2.42823	0.0369219	Protein AF1q
P34913	EPHX2	2.41621	0.0270565	Bifunctional epoxide hydrolase 2
Q8N183	NDUFAF2	2.39802	0.193114	NADH dehydrogenase [ubiquinone] 1 alpha subcomplex assembly factor 2
Q86V48	LUZP1	2.39639	0.11048	Leucine zipper protein 1
Q9UIQ6	LNPEP	2.39525	0.167453	Leucyl-cystinyl aminopeptidase
Q8TCG1	CIP2A	2.38633	0.0335281	Protein CIP2A
Q9UII2	ATP5IF1	2.38563	0.624199	ATPase inhibitor, mitochondrial
Q9NPQ8	RIC8A	2.37859	0.0108374	Synembryn-A
Q96CD2	PPCDC	2.35378	0.43969	Phosphopantothenoylcysteine decarboxylase
Q8WTS6	SETD7	2.33831	0.00847814	Histone-lysine N-methyltransferase SETD7
O15230	LAMA5	2.31897	0.206768	Laminin subunit alpha-5
Q8NDT2	RBM15B	2.31846	0.141989	Putative RNA-binding protein 15B
O43379	WDR62	2.30393	0.157322	WD repeat-containing protein 62
Q14244	MAP7	2.30026	0.164193	Ensconsin
Q86WQ0	NR2C2AP	2.29645	0.100284	Nuclear receptor 2C2-associated protein
O43542	XRCC3	2.28616	0.122659	DNA repair protein XRCC3
Q9NZD8	SPG21	2.26763	0.0720097	Maspardin
O14802	POLR3A	2.26759	0.00990597	DNA-directed RNA polymerase III subunit RPC1
P51688	SGSH	2.26622	0.360028	N-sulphoglucosamine sulphohydrolase
Q96MU7	YTHDC1	2.25051	0.308045	YTH domain-containing protein 1
Q9BTY7	HGH1	2.2416	0.13798	Protein HGH1 homolog
P35251	RFC1	2.22326	0.026249	Replication factor C subunit 1
Q13425	SNTB2	2.222	0.0539999	Beta-2-syntrophin
Q13795	ARFRP1	2.21463	0.0159683	ADP-ribosylation factor-related protein 1
Q6ZNB6	NFXL1	2.18298	0.269602	NF-X1-type zinc finger protein NFXL1
Q14997	PSME4	2.17454	0.0421059	Proteasome activator complex subunit 4
Q9BWS9	CHID1	2.17077	0.0787885	Chitinase domain-containing protein 1
Q9BZH6	WDR11	2.15642	0.289525	WD repeat-containing protein 11
Q96BJ3	AIDA	2.14925	0.267936	Axin interactor, dorsalization-associated protein
P45877	PPIC	2.14873	0.100903	Peptidyl-prolyl cis-trans isomerase C
Q8WUX9	CHMP7	2.14348	0.161663	Charged multivesicular body protein 7
Q9Y2D5	AKAP2	2.13195	0.226195	A-kinase anchor protein 2
Q32P41	TRMT5	2.10051	0.168045	tRNA (guanine(37)-N1)-methyltransferase
Q9UQ13	SHOC2	2.10015	0.0281863	Leucine-rich repeat protein SHOC-2
Q12800	TFCP2	2.09556	0.0168204	Alpha-globin transcription factor CP2
Q9Y6A5	TACC3	2.08082	0.0848888	Transforming acidic coiled-coil-containing protein 3
P08243	ASNS	2.07468	0.121112	Asparagine synthetase [glutamine-hydrolyzing]
Q9UPV0	CEP164	2.06768	0.279821	Centrosomal protein of 164 kDa
Q6VN20	RANBP10	2.06425	0.304598	Ran-binding protein 10
Q9Y657	SPIN1	2.06319	0.0425199	Spindlin-1
Q5JUX0	SPIN3	2.06319	0.0425199	Spindlin-3
O75449	KATNA1	2.06306	0.211557	Katanin p60 ATPase-containing subunit A1
P08134	RHOC	2.05435	0.126079	Rho-related GTP-binding protein RhoC
O95208	EPN2	2.05141	0.439154	Epsin-2
Q13330	MTA1	2.0312	0.135452	Metastasis-associated protein MTA1
Q13137	CALCOCO2	2.02428	0.0675134	Calcium-binding and coiled-coil domain-containing protein 2
P52429	DGKE	2.02019	0.0155775	Diacylglycerol kinase epsilon
Q13526	PIN1	2.01427	0.0310469	Peptidyl-prolyl cis-trans isomerase NIMA-interacting 1
Q15404	RSU1	1.98303	0.0123093	Ras suppressor protein 1
Q9Y496	KIF3A	1.97582	0.242874	Kinesin-like protein KIF3A
P30825	SLC7A1	1.97388	0.209267	High affinity cationic amino acid transporter 1
P52569	SLC7A2	1.97388	0.209267	Cationic amino acid transporter 2
Q16637	SMN1	1.95373	0.0354098	Survival motor neuron protein
P46821	MAP1B	1.93921	0.106191	Microtubule-associated protein 1B
Q9BVW5	TIPIN	1.93889	0.0158395	TIMELESS-interacting protein
P85037	FOXK1	1.92636	0.0495825	Forkhead box protein K1
P49736	MCM2	1.92285	0.265173	DNA replication licensing factor MCM2
Q9BRG1	VPS25	1.90992	0.0412748	Vacuolar protein-sorting-associated protein 25
Q96BM9	ARL8A	1.90682	0.227647	ADP-ribosylation factor-like protein 8A
Q7L5D6	GET4	1.90594	0.332466	Golgi to ER traffic protein 4 homolog
Q6NZY4	ZCCHC8	1.90146	0.405633	Zinc finger CCHC domain-containing protein 8
P27448	MARK3	1.89925	0.189493	MAP/microtubule affinity-regulating kinase 3
Q8IY18	SMC5	1.8981	0.137977	Structural maintenance of chromosomes protein 5
P49207	RPL34	1.89354	0.169176	60S ribosomal protein L34
Q8NFH4	NUP37	1.89226	0.0954909	Nucleoporin Nup37
Q9P2K8	EIF2AK4	1.89145	0.0673106	eIF-2-alpha kinase GCN2
Q02127	DHODH	1.89144	0.091206	Dihydroorotate dehydrogenase (quinone), mitochondrial
Q3KQU3	MAP7D1	1.87118	0.0993958	MAP7 domain-containing protein 1
Q96P16	RPRD1A	1.86991	0.0381341	Regulation of nuclear pre-mRNA domain-containing protein 1A
P49005	POLD2	1.8689	0.239881	DNA polymerase delta subunit 2
Q15024	EXOSC7	1.86217	0.0648061	Exosome complex component RRP42
O15460	P4HA2	1.8608	0.00115119	Prolyl 4-hydroxylase subunit alpha-2
O15269	SPTLC1	1.85939	0.252417	Serine palmitoyltransferase 1
O60504	SORBS3	1.85791	0.130606	Vinexin
Q9H267	VPS33B	1.847	0.144491	Vacuolar protein sorting-associated protein 33B
Q6UWP7	LCLAT1	1.84558	0.21332	Lysocardiolipin acyltransferase 1
P21589	NT5E	1.84283	0.11207	5-nucleotidase
Q12986	NFX1	1.83827	0.0848007	Transcriptional repressor NF-X1
Q16706	MAN2A1	1.83753	0.220241	Alpha-mannosidase 2
Q69YU5	C12orf73	1.83297	0.297497	Uncharacterized protein C12orf73
Q9NRG9	AAAS	1.82744	0.0028528	Aladin
Q96E11	MRRF	1.82208	0.00793335	Ribosome-recycling factor, mitochondrial
P61764	STXBP1	1.82125	0.139609	Syntaxin-binding protein 1
Q6DKI1	RPL7L1	1.81274	0.0961489	60S ribosomal protein L7-like 1
Q8WXA9	SREK1	1.8113	0.0247821	Splicing regulatory glutamine/lysine-rich protein 1
Q9UHA3	RSL24D1	1.81089	0.137676	Probable ribosome biogenesis protein RLP24
P40937	RFC5	1.81007	0.0724046	Replication factor C subunit 5
Q9UJY5	GGA1	1.80906	0.0856217	ADP-ribosylation factor-binding protein GGA1
Q8N4P3	HDDC3	1.80858	0.0844927	Guanosine-3,5-bis(diphosphate) 3-pyrophosphohydrolase MESH1
Q9UK59	DBR1	1.79807	0.111641	Lariat debranching enzyme
Q9P0M6	H2AFY2	1.7966	0.0680239	Core histone macro-H2A.2
O43663	PRC1	1.79036	0.0852101	Protein regulator of cytokinesis 1
Q7L7X3	TAOK1	1.78156	0.0441494	Serine/threonine-protein kinase TAO1
Q13641	TPBG	1.7749	0.0124908	Trophoblast glycoprotein
Q5BJE1	CCDC178	1.7738	0.296523	Coiled-coil domain-containing protein 178
Q9UNS1	TIMELESS	1.77326	0.00887726	Protein timeless homolog
Q15527	SURF2	1.77195	0.0507227	Surfeit locus protein 2
Q8NEB9	PIK3C3	1.77054	0.427148	Phosphatidylinositol 3-kinase catalytic subunit type 3
Q9Y315	DERA	1.76973	0.238248	Deoxyribose-phosphate aldolase
P26358	DNMT1	1.7696	0.167264	DNA (cytosine-5)-methyltransferase 1
Q8WUX2	CHAC2	1.76563	0.0320089	Glutathione-specific gamma-glutamylcyclotransferase 2
P42356	PI4KA	1.76447	0.26942	Phosphatidylinositol 4-kinase alpha
Q96RT1	ERBIN	1.76343	0.260253	Erbin
Q6ZT62	BARGIN	1.76132	0.0769232	Bargin
Q9Y3L3	SH3BP1	1.76132	0.0769232	SH3 domain-binding protein 1
Q9BQC3	DPH2	1.76093	0.130541	2-(3-amino-3-carboxypropyl)histidine synthase subunit 2
P35226	BMI1	1.75685	0.0945612	Polycomb complex protein BMI-1
P35227	PCGF2	1.75685	0.0945612	Polycomb group RING finger protein 2
Q8TEA8	DTD1	1.75559	0.0492663	D-aminoacyl-tRNA deacylase 1
Q96CV9	OPTN	1.75277	0.00757104	Optineurin
O43414	ERI3	1.74963	0.09095	ERI1 exoribonuclease 3
Q9UGP4	LIMD1	1.74843	0.139669	LIM domain-containing protein 1
Q9Y6M5	SLC30A1	1.74514	0.170674	Zinc transporter 1
Q8NB37	GATD1	1.7446	0.062073	Glutamine amidotransferase-like class 1 domain-containing protein 1
Q9P0K7	RAI14	1.74251	0.250326	Ankycorbin
Q13503	MED21	1.7417	0.110675	Mediator of RNA polymerase II transcription subunit 21
P53611	RABGGTB	1.72661	0.255036	Geranylgeranyl transferase type-2 subunit beta
P31350	RRM2	1.7226	0.0894248	Ribonucleoside-diphosphate reductase subunit M2
Q15434	RBMS2	1.72187	0.114261	RNA-binding motif, single-stranded-interacting protein 2
Q96G21	IMP4	1.72171	0.16127	U3 small nucleolar ribonucleoprotein protein IMP4
Q9UBC2	EPS15L1	1.7195	0.0965068	Epidermal growth factor receptor substrate 15-like 1
P06400	RB1	1.71393	0.19869	Retinoblastoma-associated protein
Q9H9A6	LRRC40	1.71037	0.383728	Leucine-rich repeat-containing protein 40
Q8TBX8	PIP4K2C	1.7088	0.130737	Phosphatidylinositol 5-phosphate 4-kinase type-2 gamma
Q9NW64	RBM22	1.70497	0.0371606	Pre-mRNA-splicing factor RBM22
Q9H6S0	YTHDC2	1.70092	0.278254	3-5 RNA helicase YTHDC2
Q14146	URB2	1.69983	0.193672	Unhealthy ribosome biogenesis protein 2 homolog
Q9NV70	EXOC1	1.69531	0.00403984	Exocyst complex component 1
P0CG12	DERPC	1.69399	0.0287046	Decreased expression in renal and prostate cancer protein
O60287	URB1	1.69259	0.144434	Nucleolar pre-ribosomal-associated protein 1
Q86YP4	GATAD2A	1.69103	0.179044	Transcriptional repressor p66-alpha
Q96BD8	SKA1	1.68896	0.193296	Spindle and kinetochore-associated protein 1
Q8IYI6	EXOC8	1.688	0.361083	Exocyst complex component 8
Q96HY7	DHTKD1	1.68415	0.0139538	Probable 2-oxoglutarate dehydrogenase E1 component DHKTD1, mitochondrial
Q9UJ83	HACL1	1.68095	0.16607	2-hydroxyacyl-CoA lyase 1
Q9BPX6	MICU1	1.68007	0.187714	Calcium uptake protein 1, mitochondrial
Q8WWC4	MAIP1	1.67989	0.301655	m-AAA protease-interacting protein 1, mitochondrial
P29373	CRABP2	1.67905	0.382706	Cellular retinoic acid-binding protein 2
Q5TBB1	RNASEH2B	1.67858	0.415633	Ribonuclease H2 subunit B
Q13426	XRCC4	1.67734	0.0915163	DNA repair protein XRCC4
Q15650	TRIP4	1.66632	0.02155	Activating signal cointegrator 1
Q9ULW0	TPX2	1.66514	0.138979	Targeting protein for Xklp2
Q9NVX2	NLE1	1.66477	0.240081	Notchless protein homolog 1
Q9UJC3	HOOK1	1.66128	0.239841	Protein Hook homolog 1
Q9GZT4	SRR	1.65992	0.232213	Serine racemase
Q9NRG7	SDR39U1	1.65093	0.119281	Epimerase family protein SDR39U1
Q969Z0	TBRG4	1.64889	0.0090584	FAST kinase domain-containing protein 4
Q13595	TRA2A	1.64862	0.223489	Transformer-2 protein homolog alpha
Q9NRX5	SERINC1	1.64401	0.488576	Serine incorporator 1
Q5VUA4	ZNF318	1.64219	0.310133	Zinc finger protein 318
Q99439	CNN2	1.64218	0.0573707	Calponin-2
Q8TEM1	NUP210	1.6416	0.19837	Nuclear pore membrane glycoprotein 210
P80303	NUCB2	1.64013	0.183333	Nucleobindin-2
Q9NR09	BIRC6	1.63787	0.142461	Baculoviral IAP repeat-containing protein 6
Q9BQI0	AIF1L	1.63672	0.271962	Allograft inflammatory factor 1-like
Q8TDH9	BLOC1S5	1.63665	0.0196691	Biogenesis of lysosome-related organelles complex 1 subunit 5
P63218	GNG5	1.63644	0.233706	Guanine nucleotide-binding protein G(I)/G(S)/G(O) subunit gamma-5
Q8NHQ9	DDX55	1.63466	0.386415	ATP-dependent RNA helicase DDX55
Q9BVQ7	SPATA5L1	1.63426	0.158222	Spermatogenesis-associated protein 5-like protein 1
Q9NWB7	IFT57	1.63168	0.154217	Intraflagellar transport protein 57 homolog
O60499	STX10	1.63018	0.463581	Syntaxin-10
Q04206	RELA	1.62684	0.0869549	Transcription factor p65
Q96ER3	SAAL1	1.62579	0.180605	Protein SAAL1
Q92604	LPGAT1	1.62556	0.0460703	Acyl-CoA:lysophosphatidylglycerol acyltransferase 1
P10176	COX8A	1.6233	0.225927	Cytochrome c oxidase subunit 8A, mitochondrial
O14733	MAP2K7	1.62311	0.0388998	Dual specificity mitogen-activated protein kinase kinase 7
Q9H0G5	NSRP1	1.62285	0.0831173	Nuclear speckle splicing regulatory protein 1
O43491	EPB41L2	1.62216	0.233832	Band 4.1-like protein 2
Q9NWX6	THG1L	1.62074	0.0415925	Probable tRNA(His) guanylyltransferase
O60610	DIAPH1	1.62022	0.00774873	Protein diaphanous homolog 1
O15392	BIRC5	1.61899	0.01148	Baculoviral IAP repeat-containing protein 5
Q8N3R9	MPP5	1.61701	0.243086	MAGUK p55 subfamily member 5
Q9Y3P9	RABGAP1	1.61083	0.364927	Rab GTPase-activating protein 1
Q9UEG4	ZNF629	1.61037	0.162757	Zinc finger protein 629
Q86U86	PBRM1	1.60492	0.352516	Protein polybromo-1
P56962	STX17	1.60302	0.155657	Syntaxin-17
Q12929	EPS8	1.60297	0.1316	Epidermal growth factor receptor kinase substrate 8
Q86YN1	DOLPP1	1.59964	0.267568	Dolichyldiphosphatase 1
O43708	GSTZ1	1.59802	0.0727233	Maleylacetoacetate isomerase
Q96ST3	SIN3A	1.59473	0.108571	Paired amphipathic helix protein Sin3a
Q14669	TRIP12	1.5897	0.0144563	E3 ubiquitin-protein ligase TRIP12
P16403	H1-2	1.58965	0.360265	Histone H1.2
O00762	UBE2C	1.58799	0.373991	Ubiquitin-conjugating enzyme E2 C
P04114	APOB	1.58775	0.10052	Apolipoprotein B-100
Q96GM5	SMARCD1	1.58766	0.316603	SWI/SNF-related matrix-associated actin-dependent regulator of chromatin subfamily D member 1
Q13769	THOC5	1.58723	0.12706	THO complex subunit 5 homolog
Q96KB5	PBK	1.58705	0.262266	Lymphokine-activated killer T-cell-originated protein kinase
P15927	RPA2	1.58498	0.0379428	Replication protein A 32 kDa subunit
Q9Y3D6	FIS1	1.58466	0.464373	Mitochondrial fission 1 protein
Q9BZX2	UCK2	1.58122	0.100341	Uridine-cytidine kinase 2
Q9NSI2	FAM207A	1.58099	0.2604	Protein FAM207A
Q9UER7	DAXX	1.58068	0.384177	Death domain-associated protein 6
P48723	HSPA13	1.58025	0.017803	Heat shock 70 kDa protein 13
Q9UBB9	TFIP11	1.5745	0.272412	Tuftelin-interacting protein 11
Q17RN3	FAM98C	1.57299	0.385107	Protein FAM98C
Q96R06	SPAG5	1.57253	0.211289	Sperm-associated antigen 5
Q9BVA1	TUBB2B	1.57252	0.370204	Tubulin beta-2B chain
Q9NRA8	EIF4ENIF1	1.5715	0.346755	Eukaryotic translation initiation factor 4E transporter
Q9UL18	AGO1	1.57117	0.168069	Protein argonaute-1
Q9H9G7	AGO3	1.57117	0.168069	Protein argonaute-3
Q9HCK5	AGO4	1.57117	0.168069	Protein argonaute-4
Q6PL18	ATAD2	1.5707	0.0355708	ATPase family AAA domain-containing protein 2
Q3ZCW2	LGALSL	1.56943	0.0232525	Galectin-related protein
O14777	NDC80	1.569	0.227457	Kinetochore protein NDC80 homolog
Q9H501	ESF1	1.56699	0.128656	ESF1 homolog
O14929	HAT1	1.56659	0.25991	Histone acetyltransferase type B catalytic subunit
Q8NFW8	CMAS	1.56549	0.117689	N-acylneuraminate cytidylyltransferase
Q9BQ48	MRPL34	1.56482	0.401151	39S ribosomal protein L34, mitochondrial
P11047	LAMC1	1.56158	0.268873	Laminin subunit gamma-1
Q8NBJ4	GOLM1	1.5614	0.201337	Golgi membrane protein 1
P49247	RPIA	1.56132	0.0643263	Ribose-5-phosphate isomerase
Q96PU4	UHRF2	1.56129	0.215126	E3 ubiquitin-protein ligase UHRF2
P33991	MCM4	1.56092	0.339514	DNA replication licensing factor MCM4
Q9H9F9	ACTR5	1.56074	0.196479	Actin-related protein 5
P63096	GNAI1	1.55929	0.47495	Guanine nucleotide-binding protein G(i) subunit alpha-1
Q7Z7H8	MRPL10	1.55918	0.0398957	39S ribosomal protein L10, mitochondrial
P41743	PRKCI	1.55892	0.486704	Protein kinase C iota type
P05165	PCCA	1.55863	0.0343138	Propionyl-CoA carboxylase alpha chain, mitochondrial
O95251	KAT7	1.55824	0.0299916	Histone acetyltransferase KAT7
Q6RFH5	WDR74	1.55619	0.0432007	WD repeat-containing protein 74
Q16763	UBE2S	1.55603	0.277394	Ubiquitin-conjugating enzyme E2 S
Q15121	PEA15	1.55439	0.166767	Astrocytic phosphoprotein PEA-15
O14530	TXNDC9	1.55435	0.325556	Thioredoxin domain-containing protein 9
Q08623	PUDP	1.55309	0.119811	Pseudouridine-5-phosphatase
Q9P2W9	STX18	1.55232	0.142715	Syntaxin-18
Q9NYV4	CDK12	1.55191	0.121565	Cyclin-dependent kinase 12
Q9Y2Q9	MRPS28	1.54968	0.505241	28S ribosomal protein S28, mitochondrial
Q86W50	METTL16	1.54884	0.0250428	RNA N6-adenosine-methyltransferase METTL16
Q86WJ1	CHD1L	1.54767	0.176588	Chromodomain-helicase-DNA-binding protein 1-like
Q13043	STK4	1.54607	0.468503	Serine/threonine-protein kinase 4
Q9Y4I1	MYO5A	1.54455	0.0378977	Unconventional myosin-Va
Q9H0C8	ILKAP	1.54426	0.199432	Integrin-linked kinase-associated serine/threonine phosphatase 2C
P33992	MCM5	1.54141	0.349231	DNA replication licensing factor MCM5
Q9NR12	PDLIM7	1.54134	0.00793437	PDZ and LIM domain protein 7
Q6EEV4	POLR2M	1.54085	0.0119292	DNA-directed RNA polymerase II subunit GRINL1A, isoforms 4/5
P36639	NUDT1	1.54084	0.412699	7,8-dihydro-8-oxoguanine triphosphatase
Q9NXF1	TEX10	1.53831	0.0931175	Testis-expressed protein 10
Q8N8A6	DDX51	1.5352	0.403585	ATP-dependent RNA helicase DDX51
Q96T23	RSF1	1.53475	0.628332	Remodeling and spacing factor 1
Q15648	MED1	1.53375	0.538002	Mediator of RNA polymerase II transcription subunit 1
Q96NW4	ANKRD27	1.53338	0.0948233	Ankyrin repeat domain-containing protein 27
Q08117	TLE5	1.52791	0.163213	TLE family member 5
Q9BPX5	ARPC5L	1.52689	0.129988	Actin-related protein 2/3 complex subunit 5-like protein
Q99570	PIK3R4	1.52663	0.135031	Phosphoinositide 3-kinase regulatory subunit 4
Q15022	SUZ12	1.52622	0.234488	Polycomb protein SUZ12
Q9NQ29	LUC7L	1.52527	0.019767	Putative RNA-binding protein Luc7-like 1
Q16656	NRF1	1.52451	0.192821	Nuclear respiratory factor 1
Q96CM8	ACSF2	1.52364	0.240865	Medium-chain acyl-CoA ligase ACSF2, mitochondrial
P49841	GSK3B	1.52177	0.132835	Glycogen synthase kinase-3 beta
Q6NYC1	JMJD6	1.52102	0.0796207	Bifunctional arginine demethylase and lysyl-hydroxylase JMJD6
P53701	HCCS	1.51945	0.256512	Cytochrome c-type heme lyase
Q86XI2	NCAPG2	1.51701	0.123132	Condensin-2 complex subunit G2
Q96KG9	SCYL1	1.51523	0.138415	N-terminal kinase-like protein
O60678	PRMT3	1.51408	0.156101	Protein arginine N-methyltransferase 3
Q9BQ95	ECSIT	1.5125	0.129365	Evolutionarily conserved signaling intermediate in Toll pathway, mitochondrial
Q86UV5	USP48	1.51231	0.298438	Ubiquitin carboxyl-terminal hydrolase 48
P33993	MCM7	1.51075	0.226967	DNA replication licensing factor MCM7
Q9NVP2	ASF1B	1.50964	0.591353	Histone chaperone ASF1B
O15504	NUP42	1.50652	0.363687	Nucleoporin NUP42
Q9H2J7	SLC6A15	1.50575	0.325306	Sodium-dependent neutral amino acid transporter B(0)AT2
Q969Q0	RPL36AL	1.50558	0.326893	60S ribosomal protein L36a-like
P83881	RPL36A	1.50558	0.326893	60S ribosomal protein L36a
Q96C90	PPP1R14B	1.50458	0.10422	Protein phosphatase 1 regulatory subunit 14B
P01130	LDLR	1.50268	0.324144	Low-density lipoprotein receptor
Q5K651	SAMD9	1.50211	0.409531	Sterile alpha motif domain-containing protein 9
Q15750	TAB1	1.50137	0.223356	TGF-beta-activated kinase 1 and MAP3K7-binding protein 1
Q9NQT4	EXOSC5	1.5002	0.0370403	Exosome complex component RRP46
O00233	PSMD9	1.49827	0.0595352	26S proteasome non-ATPase regulatory subunit 9
Q8TAF3	WDR48	1.49765	0.145377	WD repeat-containing protein 48
Q96JM3	CHAMP1	1.49702	0.289483	Chromosome alignment-maintaining phosphoprotein 1
Q9H7B4	SMYD3	1.49556	0.0913372	Histone-lysine N-methyltransferase SMYD3
Q9HD45	TM9SF3	1.49184	0.0368704	Transmembrane 9 superfamily member 3
Q8N122	RPTOR	1.49091	0.455604	Regulatory-associated protein of mTOR
A6NIH7	UNC119B	1.48995	0.0531493	Protein unc-119 homolog B
Q9H1Y0	ATG5	1.48742	0.266743	Autophagy protein 5
P61457	PCBD1	1.48719	0.41218	Pterin-4-alpha-carbinolamine dehydratase
Q5VZ89	DENND4C	1.48527	0.175472	DENN domain-containing protein 4C
Q9UP83	COG5	1.48419	0.18327	Conserved oligomeric Golgi complex subunit 5
Q92974	ARHGEF2	1.48417	0.0430709	Rho guanine nucleotide exchange factor 2
Q9NUY8	TBC1D23	1.48372	0.399082	TBC1 domain family member 23
Q9UKA9	PTBP2	1.48131	0.510165	Polypyrimidine tract-binding protein 2
O60884	DNAJA2	1.48109	0.062799	DnaJ homolog subfamily A member 2
Q5UIP0	RIF1	1.48101	0.31992	Telomere-associated protein RIF1
Q9H967	WDR76	1.48006	0.365167	WD repeat-containing protein 76
Q9Y606	PUS1	1.47562	0.549726	tRNA pseudouridine synthase A
Q6UW78	UQCC3	1.47362	0.221317	Ubiquinol-cytochrome-c reductase complex assembly factor 3
P25205	MCM3	1.47338	0.311209	DNA replication licensing factor MCM3
Q9Y4F1	FARP1	1.472	0.194975	FERM, ARHGEF and pleckstrin domain-containing protein 1
Q8TAE8	GADD45GIP1	1.4698	0.0868824	Growth arrest and DNA damage-inducible proteins-interacting protein 1
Q8NFV4	ABHD11	1.46924	0.629249	Protein ABHD11
Q9ULU4	ZMYND8	1.46686	0.0387573	Protein kinase C-binding protein 1
O95983	MBD3	1.465	0.291122	Methyl-CpG-binding domain protein 3
Q13509	TUBB3	1.46364	0.172531	Tubulin beta-3 chain
Q9BTE6	AARSD1	1.46312	0.605002	Alanyl-tRNA editing protein Aarsd1
P16930	FAH	1.46139	0.0450615	Fumarylacetoacetase
Q14155	ARHGEF7	1.46087	0.446162	Rho guanine nucleotide exchange factor 7
Q13158	FADD	1.45975	0.0579775	FAS-associated death domain protein
Q9NQP4	PFDN4	1.45875	0.391121	Prefoldin subunit 4
O15234	CASC3	1.45797	0.168443	Protein CASC3
Q13823	GNL2	1.45704	0.453897	Nucleolar GTP-binding protein 2
Q8TD16	BICD2	1.45652	0.352005	Protein bicaudal D homolog 2
Q99961	SH3GL1	1.45387	0.086892	Endophilin-A2
P56211	ARPP19	1.45202	0.126559	cAMP-regulated phosphoprotein 19
Q05086	UBE3A	1.45199	0.123365	Ubiquitin-protein ligase E3A
O14893	GEMIN2	1.4519	0.326911	Gem-associated protein 2
Q9UEW8	STK39	1.45188	0.0723616	STE20/SPS1-related proline-alanine-rich protein kinase
Q9BPZ3	PAIP2	1.45141	0.200145	Polyadenylate-binding protein-interacting protein 2
Q13308	PTK7	1.45049	0.0528096	Inactive tyrosine-protein kinase 7
Q8N3C0	ASCC3	1.44977	0.0871092	Activating signal cointegrator 1 complex subunit 3
P52888	THOP1	1.44923	0.124687	Thimet oligopeptidase
O14647	CHD2	1.44903	0.172129	Chromodomain-helicase-DNA-binding protein 2
Q9UIL1	SCOC	1.44786	0.409704	Short coiled-coil protein
Q96F86	EDC3	1.44715	0.296681	Enhancer of mRNA-decapping protein 3
Q969S9	GFM2	1.44586	0.364867	Ribosome-releasing factor 2, mitochondrial
Q9NWM8	FKBP14	1.44456	0.217378	Peptidyl-prolyl cis-trans isomerase FKBP14
P30154	PPP2R1B	1.44413	0.140973	Serine/threonine-protein phosphatase 2A 65 kDa regulatory subunit A beta isoform
O00767	SCD	1.44312	0.358923	Acyl-CoA desaturase
Q9Y2H2	INPP5F	1.44239	0.107373	Phosphatidylinositide phosphatase SAC2
Q9P086	MED11	1.43954	0.199869	Mediator of RNA polymerase II transcription subunit 11
P05423	POLR3D	1.4383	0.0200764	DNA-directed RNA polymerase III subunit RPC4
Q9UL40	ZNF346	1.43816	0.0398087	Zinc finger protein 346
Q6P1M0	SLC27A4	1.43766	0.0850348	Long-chain fatty acid transport protein 4
Q6W2J9	BCOR	1.43716	0.0543799	BCL-6 corepressor
P38435	GGCX	1.4363	0.19933	Vitamin K-dependent gamma-carboxylase
Q15003	NCAPH	1.4358	0.163715	Condensin complex subunit 2
Q9NWY4	HPF1	1.4339	0.36792	Histone PARylation factor 1
O60502	OGA	1.43377	0.442802	Protein O-GlcNAcase
P37268	FDFT1	1.4333	0.0889237	Squalene synthase
Q9Y281	CFL2	1.43319	0.115131	Cofilin-2
Q16626	MEA1	1.43265	0.299668	Male-enhanced antigen 1
Q9C0D5	TANC1	1.43253	0.228275	Protein TANC1
Q5JRA6	MIA3	1.43207	0.172612	Transport and Golgi organization protein 1 homolog
Q96J42	TXNDC15	1.4319	0.0534945	Thioredoxin domain-containing protein 15
Q7Z3U7	MON2	1.43172	0.0975057	Protein MON2 homolog
Q9UK41	VPS28	1.43054	0.239452	Vacuolar protein sorting-associated protein 28 homolog
Q9H1I8	ASCC2	1.42997	0.220591	Activating signal cointegrator 1 complex subunit 2
P07996	THBS1	1.42995	0.424877	Thrombospondin-1
Q8N5M9	JAGN1	1.42894	0.112678	Protein jagunal homolog 1
Q15773	MLF2	1.42802	0.379714	Myeloid leukemia factor 2
Q8NBF2	NHLRC2	1.42771	0.145019	NHL repeat-containing protein 2
Q9H6W3	RIOX1	1.42715	0.0498285	Ribosomal oxygenase 1
Q7Z7H5	TMED4	1.42552	0.0327115	Transmembrane emp24 domain-containing protein 4
Q99622	C12orf57	1.42381	0.265109	Protein C10
Q8IVS2	MCAT	1.42358	0.157425	Malonyl-CoA-acyl carrier protein transacylase, mitochondrial
Q86WB0	ZC3HC1	1.42277	0.153921	Nuclear-interacting partner of ALK
Q14161	GIT2	1.42236	0.148484	ARF GTPase-activating protein GIT2
Q9NZI7	UBP1	1.42188	0.163504	Upstream-binding protein 1
Q9NRZ7	AGPAT3	1.42086	0.273426	1-acyl-sn-glycerol-3-phosphate acyltransferase gamma
Q8IXQ3	C9orf40	1.41953	0.0730752	Uncharacterized protein C9orf40
Q5C9Z4	NOM1	1.41872	0.0360877	Nucleolar MIF4G domain-containing protein 1
Q9H0B6	KLC2	1.41843	0.116518	Kinesin light chain 2
Q13049	TRIM32	1.41834	0.0228771	E3 ubiquitin-protein ligase TRIM32
Q99426	TBCB	1.41791	0.447438	Tubulin-folding cofactor B
Q9NWV8	BABAM1	1.41611	0.436496	BRISC and BRCA1-A complex member 1
O76075	DFFB	1.41523	0.0819235	DNA fragmentation factor subunit beta
Q9H074	PAIP1	1.41349	0.251191	Polyadenylate-binding protein-interacting protein 1
Q86W92	PPFIBP1	1.41329	0.158349	Liprin-beta-1
Q16186	ADRM1	1.41315	0.348926	Proteasomal ubiquitin receptor ADRM1
Q96SI1	KCTD15	1.41165	0.297794	BTB/POZ domain-containing protein KCTD15
Q9BUN8	DERL1	1.41134	0.37582	Derlin-1
P49593	PPM1F	1.4109	0.208048	Protein phosphatase 1F
Q9Y3D8	AK6	1.41036	0.475283	Adenylate kinase isoenzyme 6
Q9UHQ4	BCAP29	1.4094	0.2326	B-cell receptor-associated protein 29
Q70E73	RAPH1	1.40793	0.183453	Ras-associated and pleckstrin homology domains-containing protein 1
Q96KQ7	EHMT2	1.40767	0.0909554	Histone-lysine N-methyltransferase EHMT2
P02753	RBP4	1.40739	0.212827	Retinol-binding protein 4
Q15334	LLGL1	1.40649	0.206322	Lethal(2) giant larvae protein homolog 1
Q9H8H0	NOL11	1.40648	0.279838	Nucleolar protein 11
Q9BT67	NDFIP1	1.40648	0.0177832	NEDD4 family-interacting protein 1
P18615	NELFE	1.40611	0.128382	Negative elongation factor E
P57772	EEFSEC	1.40578	0.252245	Selenocysteine-specific elongation factor
P48506	GCLC	1.40477	0.379102	Glutamate--cysteine ligase catalytic subunit
Q92522	H1FX	1.40468	0.489122	Histone H1x
Q86TB9	PATL1	1.40379	0.186453	Protein PAT1 homolog 1
Q96BN8	OTULIN	1.4037	0.451893	Ubiquitin thioesterase otulin
Q8N2F6	ARMC10	1.40347	0.486665	Armadillo repeat-containing protein 10
Q9UHR4	BAIAP2L1	1.40207	0.19512	Brain-specific angiogenesis inhibitor 1-associated protein 2-like protein 1
Q96D71	REPS1	1.40178	0.324453	RalBP1-associated Eps domain-containing protein 1
Q9H4A6	GOLPH3	1.40006	0.392194	Golgi phosphoprotein 3
Q6DKJ4	NXN	1.3994	0.122076	Nucleoredoxin
O14618	CCS	1.39912	0.117833	Copper chaperone for superoxide dismutase
P35520	CBS	1.39839	0.179229	Cystathionine beta-synthase
P0DN79	CBSL	1.39839	0.179229	Cystathionine beta-synthase-like protein
Q8IZH2	XRN1	1.39796	0.0134555	5-3 exoribonuclease 1
Q9NY27	PPP4R2	1.39755	0.138777	Serine/threonine-protein phosphatase 4 regulatory subunit 2
P50747	HLCS	1.39566	0.0640449	Biotin--protein ligase
Q9BST9	RTKN	1.39526	0.361643	Rhotekin
Q8TDX7	NEK7	1.39511	0.486728	Serine/threonine-protein kinase Nek7
Q8IUD2	ERC1	1.3932	0.536109	ELKS/Rab6-interacting/CAST family member 1
Q9NUQ6	SPATS2L	1.39181	0.0627302	SPATS2-like protein
O43583	DENR	1.39095	0.0356832	Density-regulated protein
Q9NVM9	INTS13	1.39048	0.107488	Integrator complex subunit 13
P39880	CUX1	1.38946	0.375981	Homeobox protein cut-like 1
Q13948	CUX1	1.38946	0.375981	Protein CASP
Q15758	SLC1A5	1.38943	0.0807738	Neutral amino acid transporter B(0)
P30622	CLIP1	1.3876	0.0821204	CAP-Gly domain-containing linker protein 1
P82921	MRPS21	1.38688	0.0616607	28S ribosomal protein S21, mitochondrial
P61077	UBE2D3	1.38583	0.0715601	Ubiquitin-conjugating enzyme E2 D3
P62837	UBE2D2	1.38583	0.0715601	Ubiquitin-conjugating enzyme E2 D2
Q68E01	INTS3	1.38509	0.178685	Integrator complex subunit 3
Q96T88	UHRF1	1.38482	0.222232	E3 ubiquitin-protein ligase UHRF1
O75828	CBR3	1.38325	0.41064	Carbonyl reductase [NADPH] 3
Q92520	FAM3C	1.38176	0.0986739	Protein FAM3C
Q96PU8	QKI	1.38113	0.53588	Protein quaking
Q9NVG8	TBC1D13	1.38058	0.0429757	TBC1 domain family member 13
P61916	NPC2	1.38051	0.0734175	NPC intracellular cholesterol transporter 2
Q9UIG0	BAZ1B	1.3799	0.376867	Tyrosine-protein kinase BAZ1B
Q96SB3	PPP1R9B	1.37864	0.22946	Neurabin-2
Q6VMQ6	ATF7IP	1.37853	0.543792	Activating transcription factor 7-interacting protein 1
Q9P265	DIP2B	1.37831	0.226861	Disco-interacting protein 2 homolog B
O75506	HSBP1	1.37756	0.094271	Heat shock factor-binding protein 1
Q658Y4	FAM91A1	1.37653	0.359856	Protein FAM91A1
Q9H1B7	IRF2BPL	1.37624	0.0713124	Probable E3 ubiquitin-protein ligase IRF2BPL
Q9H6F5	CCDC86	1.37621	0.0225174	Coiled-coil domain-containing protein 86
O00267	SUPT5H	1.37584	0.0119754	Transcription elongation factor SPT5
P50748	KNTC1	1.3758	0.24252	Kinetochore-associated protein 1
Q8IXJ6	SIRT2	1.37554	0.136725	NAD-dependent protein deacetylase sirtuin-2
Q8NAF0	ZNF579	1.37475	0.495626	Zinc finger protein 579
Q9HB90	RRAGC	1.37357	0.103788	Ras-related GTP-binding protein C
Q9NQL2	RRAGD	1.37357	0.103788	Ras-related GTP-binding protein D
P49903	SEPHS1	1.37145	0.161048	Selenide, water dikinase 1
Q9UHI8	ADAMTS1	1.37077	0.236496	A disintegrin and metalloproteinase with thrombospondin motifs 1
Q9BW83	IFT27	1.37017	0.0999802	Intraflagellar transport protein 27 homolog
O00442	RTCA	1.36976	0.165531	RNA 3-terminal phosphate cyclase
Q7KZN9	COX15	1.36949	0.156387	Cytochrome c oxidase assembly protein COX15 homolog
P30626	SRI	1.3689	0.0889163	Sorcin
O43291	SPINT2	1.36804	0.382792	Kunitz-type protease inhibitor 2
Q9H814	PHAX	1.36801	0.320772	Phosphorylated adapter RNA export protein
Q02447	SP3	1.36738	0.217666	Transcription factor Sp3
Q9H4L4	SENP3	1.36664	0.305075	Sentrin-specific protease 3
Q53GS9	USP39	1.3664	0.0676929	U4/U6.U5 tri-snRNP-associated protein 2
Q9BSJ2	TUBGCP2	1.36561	0.164979	Gamma-tubulin complex component 2
Q92485	SMPDL3B	1.36524	0.169123	Acid sphingomyelinase-like phosphodiesterase 3b
Q14320	FAM50A	1.36484	0.146872	Protein FAM50A
Q15291	RBBP5	1.36471	0.554594	Retinoblastoma-binding protein 5
Q9NX55	HYPK	1.36456	0.0683059	Huntingtin-interacting protein K
P78318	IGBP1	1.36379	0.303715	Immunoglobulin-binding protein 1
Q9HD42	CHMP1A	1.36363	0.458867	Charged multivesicular body protein 1a
P49959	MRE11	1.36324	0.106552	Double-strand break repair protein MRE11
Q8WW59	SPRYD4	1.36233	0.0333321	SPRY domain-containing protein 4
Q9UPN9	TRIM33	1.36173	0.222553	E3 ubiquitin-protein ligase TRIM33
P05204	HMGN2	1.36167	0.488323	Non-histone chromosomal protein HMG-17
Q15651	HMGN3	1.36167	0.488323	High mobility group nucleosome-binding domain-containing protein 3
Q96GF1	RNF185	1.36108	0.45233	E3 ubiquitin-protein ligase RNF185
Q9UFG5	C19orf25	1.36098	0.548784	UPF0449 protein C19orf25
Q15390	MTFR1	1.3606	0.223597	Mitochondrial fission regulator 1
O60869	EDF1	1.3605	0.237853	Endothelial differentiation-related factor 1
Q86XL3	ANKLE2	1.36016	0.815893	Ankyrin repeat and LEM domain-containing protein 2
P60510	PPP4C	1.35953	0.164543	Serine/threonine-protein phosphatase 4 catalytic subunit
Q9HBM1	SPC25	1.35953	0.728563	Kinetochore protein Spc25
Q9HD26	GOPC	1.3592	0.208596	Golgi-associated PDZ and coiled-coil motif-containing protein
Q9ULC3	RAB23	1.35903	0.288137	Ras-related protein Rab-23
P63172	DYNLT1	1.35853	0.0371122	Dynein light chain Tctex-type 1
Q86YB8	ERO1B	1.35776	0.053759	ERO1-like protein beta
Q8IYS2	KIAA2013	1.35768	0.323126	Uncharacterized protein KIAA2013
Q8NGC8	OR11H7	1.35661	0.0557973	Olfactory receptor 11H7
P51532	SMARCA4	1.35624	0.10242	Transcription activator BRG1
Q9UNZ5	C19orf53	1.35572	0.171018	Leydig cell tumor 10 kDa protein homolog
Q9H5V9	CXorf56	1.35546	0.190316	UPF0428 protein CXorf56
Q9Y375	NDUFAF1	1.35382	0.404725	Complex I intermediate-associated protein 30, mitochondrial
Q8N4H5	TOMM5	1.35381	0.311292	Mitochondrial import receptor subunit TOM5 homolog
Q9UI10	EIF2B4	1.35379	0.205899	Translation initiation factor eIF-2B subunit delta
Q96SI9	STRBP	1.35327	0.524767	Spermatid perinuclear RNA-binding protein
Q8N6M0	OTUD6B	1.3516	0.515228	Deubiquitinase OTUD6B
Q8N9N8	EIF1AD	1.35135	0.237376	Probable RNA-binding protein EIF1AD
Q9NRX1	PNO1	1.34988	0.142125	RNA-binding protein PNO1
P53634	CTSC	1.34922	0.101346	Dipeptidyl peptidase 1
Q6WKZ4	RAB11FIP1	1.34885	0.354026	Rab11 family-interacting protein 1
O75116	ROCK2	1.34856	0.530153	Rho-associated protein kinase 2
Q8WUA2	PPIL4	1.3471	0.302476	Peptidyl-prolyl cis-trans isomerase-like 4
Q8WZA0	LZIC	1.34557	0.28313	Protein LZIC
Q9UKX7	NUP50	1.34544	0.246478	Nuclear pore complex protein Nup50
Q12926	ELAVL2	1.34518	0.0681379	ELAV-like protein 2
P26378	ELAVL4	1.34518	0.0681379	ELAV-like protein 4
Q6P1N9	TATDN1	1.34455	0.0788561	Putative deoxyribonuclease TATDN1
P69905	HBA1	1.34447	0.0774798	Hemoglobin subunit alpha
Q9Y613	FHOD1	1.34329	0.278829	FH1/FH2 domain-containing protein 1
O95905	ECD	1.3432	0.225024	Protein ecdysoneless homolog
P10586	PTPRF	1.34316	0.0920622	Receptor-type tyrosine-protein phosphatase F
Q7Z460	CLASP1	1.3427	0.0388507	CLIP-associating protein 1
Q99598	TSNAX	1.34234	0.322623	Translin-associated protein X
Q96N67	DOCK7	1.34172	0.20693	Dedicator of cytokinesis protein 7
Q15021	NCAPD2	1.34079	0.257722	Condensin complex subunit 1
Q7LGA3	HS2ST1	1.33907	0.425835	Heparan sulfate 2-O-sulfotransferase 1
Q5H9R7	PPP6R3	1.33893	0.262095	Serine/threonine-protein phosphatase 6 regulatory subunit 3
Q9Y5K6	CD2AP	1.33814	0.0802912	CD2-associated protein
O75494	SRSF10	1.33812	0.295566	Serine/arginine-rich splicing factor 10
Q9NTJ3	SMC4	1.3379	0.274126	Structural maintenance of chromosomes protein 4
Q8WV22	NSMCE1	1.33738	0.041833	Non-structural maintenance of chromosomes element 1 homolog
P49459	UBE2A	1.33715	0.15282	Ubiquitin-conjugating enzyme E2 A
P15291	B4GALT1	1.33659	0.19561	Beta-1,4-galactosyltransferase 1
P20585	MSH3	1.33614	0.412875	DNA mismatch repair protein Msh3
P49137	MAPKAPK2	1.33603	0.240065	MAP kinase-activated protein kinase 2
Q16644	MAPKAPK3	1.33603	0.240065	MAP kinase-activated protein kinase 3
Q9H6H4	REEP4	1.33534	0.112737	Receptor expression-enhancing protein 4
Q9GZY8	MFF	1.3345	0.193586	Mitochondrial fission factor
Q96QR8	PURB	1.33449	0.385778	Transcriptional activator protein Pur-beta
Q9Y243	AKT3	1.33438	0.242549	RAC-gamma serine/threonine-protein kinase
A2RRP1	NBAS	1.33423	0.163302	Neuroblastoma-amplified sequence
Q15398	DLGAP5	1.33338	0.160676	Disks large-associated protein 5
Q8N5L8	RPP25L	1.33334	0.082105	Ribonuclease P protein subunit p25-like protein
Q9UNN8	PROCR	1.33324	0.19204	Endothelial protein C receptor
Q14676	MDC1	1.33264	0.558305	Mediator of DNA damage checkpoint protein 1
P40818	USP8	1.33249	0.132642	Ubiquitin carboxyl-terminal hydrolase 8
Q9NZD2	GLTP	1.33159	0.225644	Glycolipid transfer protein
Q8NHH9	ATL2	1.33135	0.391723	Atlastin-2
Q15797	SMAD1	1.33099	0.367603	Mothers against decapentaplegic homolog 1
P46779	RPL28	1.33084	0.205685	60S ribosomal protein L28
Q9NRL2	BAZ1A	1.33055	0.275961	Bromodomain adjacent to zinc finger domain protein 1A
Q9Y5V0	ZNF706	1.33011	0.263965	Zinc finger protein 706
O14981	BTAF1	1.33008	0.208219	TATA-binding protein-associated factor 172
P49356	FNTB	1.32939	0.264048	Protein farnesyltransferase subunit beta
Q53H12	AGK	1.3291	0.124055	Acylglycerol kinase, mitochondrial
O43823	AKAP8	1.32901	0.0926234	A-kinase anchor protein 8
Q9BYV8	CEP41	1.32892	0.393786	Centrosomal protein of 41 kDa
Q00536	CDK16	1.32885	0.559751	Cyclin-dependent kinase 16
Q86X10	RALGAPB	1.32816	0.302703	Ral GTPase-activating protein subunit beta
Q9Y2R4	DDX52	1.32689	0.280206	Probable ATP-dependent RNA helicase DDX52
P49773	HINT1	1.3268	0.0548443	Histidine triad nucleotide-binding protein 1
O95429	BAG4	1.32597	0.0990996	BAG family molecular chaperone regulator 4
O14974	PPP1R12A	1.32591	0.0419473	Protein phosphatase 1 regulatory subunit 12A
P16278	GLB1	1.32587	0.0609772	Beta-galactosidase
Q86TS9	MRPL52	1.32579	0.112135	39S ribosomal protein L52, mitochondrial
O00459	PIK3R2	1.32539	0.421625	Phosphatidylinositol 3-kinase regulatory subunit beta
O14908	GIPC1	1.32523	0.331502	PDZ domain-containing protein GIPC1
O95159	ZFPL1	1.32472	0.0346495	Zinc finger protein-like 1
Q9NXR1	NDE1	1.32419	0.563333	Nuclear distribution protein nudE homolog 1
Q03111	MLLT1	1.3237	0.36269	Protein ENL
P41236	PPP1R2	1.32283	0.176778	Protein phosphatase inhibitor 2
Q6NXS1	PPP1R2B	1.32283	0.176778	Protein phosphatase inhibitor 2 family member B
P37840	SNCA	1.32264	0.203744	Alpha-synuclein
O15155	BET1	1.32223	0.229987	BET1 homolog
O43172	PRPF4	1.32195	0.0404395	U4/U6 small nuclear ribonucleoprotein Prp4
Q96B23	C18orf25	1.32194	0.26038	Uncharacterized protein C18orf25
P40425	PBX2	1.3219	0.0894908	Pre-B-cell leukemia transcription factor 2
Q9NUB1	ACSS1	1.32189	0.0451509	Acetyl-coenzyme A synthetase 2-like, mitochondrial
Q14331	FRG1	1.32153	0.387978	Protein FRG1
P51114	FXR1	1.321	0.179151	Fragile X mental retardation syndrome-related protein 1
O43290	SART1	1.3205	0.144294	U4/U6.U5 tri-snRNP-associated protein 1
Q7L5N7	LPCAT2	1.31988	0.303508	Lysophosphatidylcholine acyltransferase 2
P32970	CD70	1.31845	0.181318	CD70 antigen
Q01581	HMGCS1	1.31822	0.47418	Hydroxymethylglutaryl-CoA synthase, cytoplasmic
Q12841	FSTL1	1.31814	0.426123	Follistatin-related protein 1
P04066	FUCA1	1.31794	0.498809	Tissue alpha-L-fucosidase
Q96L92	SNX27	1.31636	0.312123	Sorting nexin-27
Q9Y6W5	WASF2	1.31487	0.257043	Wiskott-Aldrich syndrome protein family member 2
P00414	MT-CO3	1.31402	0.603679	Cytochrome c oxidase subunit 3
Q8IUI8	CRLF3	1.31329	0.335927	Cytokine receptor-like factor 3
P55196	AFDN	1.31317	0.131827	Afadin
Q9Y6A4	CFAP20	1.31297	0.160515	Cilia- and flagella-associated protein 20
O00399	DCTN6	1.31296	0.373794	Dynactin subunit 6
Q13444	ADAM15	1.31231	0.18149	Disintegrin and metalloproteinase domain-containing protein 15
Q14C86	GAPVD1	1.31217	0.119705	GTPase-activating protein and VPS9 domain-containing protein 1
Q96EK5	KIFBP	1.31205	0.356322	KIF-binding protein
Q9UGU0	TCF20	1.31187	0.139558	Transcription factor 20
Q9BU76	MMTAG2	1.31102	0.339718	Multiple myeloma tumor-associated protein 2
O95864	FADS2	1.31067	0.242991	Acyl-CoA 6-desaturase
Q96QV6	HIST1H2AA	1.31042	0.170047	Histone H2A type 1-A
P16104	H2AX	1.31042	0.170047	Histone H2AX
Q13740	ALCAM	1.30929	0.162622	CD166 antigen
P15151	PVR	1.30868	0.283977	Poliovirus receptor
P49643	PRIM2	1.30815	0.602351	DNA primase large subunit
Q9NZL4	HSPBP1	1.30781	0.234732	Hsp70-binding protein 1
P27707	DCK	1.30766	0.357009	Deoxycytidine kinase
Q6PID6	TTC33	1.30739	0.0491515	Tetratricopeptide repeat protein 33
Q659C4	LARP1B	1.30643	0.229854	La-related protein 1B
P51665	PSMD7	1.30622	0.261024	26S proteasome non-ATPase regulatory subunit 7
Q9NV31	IMP3	1.30611	0.23053	U3 small nucleolar ribonucleoprotein protein IMP3
Q96B97	SH3KBP1	1.30609	0.0711287	SH3 domain-containing kinase-binding protein 1
P06493	CDK1	1.30529	0.502372	Cyclin-dependent kinase 1
Q8WYA6	CTNNBL1	1.30496	0.0367196	Beta-catenin-like protein 1
Q3YEC7	RABL6	1.30422	0.27914	Rab-like protein 6
Q6P4A7	SFXN4	1.30396	0.24908	Sideroflexin-4
Q9HAJ7	SAP30L	1.30306	0.511483	Histone deacetylase complex subunit SAP30L
Q9UI14	RABAC1	1.30291	0.0948278	Prenylated Rab acceptor protein 1
P42694	HELZ	1.30276	0.161702	Probable helicase with zinc finger domain
Q9NUQ7	UFSP2	1.30265	0.401278	Ufm1-specific protease 2
Q6FIF0	ZFAND6	1.30248	0.246081	AN1-type zinc finger protein 6
Q9UN37	VPS4A	1.30181	0.315479	Vacuolar protein sorting-associated protein 4A
Q7KZ85	SUPT6H	1.30169	0.301606	Transcription elongation factor SPT6
A6NHR9	SMCHD1	1.30108	0.432747	Structural maintenance of chromosomes flexible hinge domain-containing protein 1
Q9NUQ3	TXLNG	1.30107	0.201383	Gamma-taxilin
Q15714	TSC22D1	1.30088	0.0428297	TSC22 domain family protein 1
O75157	TSC22D2	1.30088	0.0428297	TSC22 domain family protein 2
O95347	SMC2	1.30036	0.414649	Structural maintenance of chromosomes protein 2
Q5TDH0	DDI2	1.30001	0.339883	Protein DDI1 homolog 2
P42785	PRCP	1.29956	0.305247	Lysosomal Pro-X carboxypeptidase
Q96T76	MMS19	1.29898	0.0335661	MMS19 nucleotide excision repair protein homolog
Q96C19	EFHD2	1.29846	0.205029	EF-hand domain-containing protein D2
O60264	SMARCA5	1.29801	0.10863	SWI/SNF-related matrix-associated actin-dependent regulator of chromatin subfamily A member 5
P45984	MAPK9	1.29786	0.412289	Mitogen-activated protein kinase 9
Q8IU81	IRF2BP1	1.297	0.37796	Interferon regulatory factor 2-binding protein 1
Q92879	CELF1	1.29622	0.228259	CUGBP Elav-like family member 1
Q9UMX5	NENF	1.29574	0.144098	Neudesin
Q14BN4	SLMAP	1.29558	0.327966	Sarcolemmal membrane-associated protein
Q9UBF6	RNF7	1.29484	0.318745	RING-box protein 2
O95235	KIF20A	1.29483	0.579587	Kinesin-like protein KIF20A
Q96BJ8	ELMO3	1.29444	0.215112	Engulfment and cell motility protein 3
P15153	RAC2	1.29415	0.132429	Ras-related C3 botulinum toxin substrate 2
P19174	PLCG1	1.29407	0.247317	1-phosphatidylinositol 4,5-bisphosphate phosphodiesterase gamma-1
Q92598	HSPH1	1.2937	0.249351	Heat shock protein 105 kDa
O00468	AGRN	1.2935	0.374745	Agrin
P49588	AARS1	1.29318	0.0529351	Alanine--tRNA ligase, cytoplasmic
Q96B26	EXOSC8	1.29296	0.136117	Exosome complex component RRP43
P01034	CST3	1.29295	0.615935	Cystatin-C
Q9Y4P1	ATG4B	1.29247	0.466176	Cysteine protease ATG4B
Q13439	GOLGA4	1.29245	0.375284	Golgin subfamily A member 4
O95999	BCL10	1.29242	0.39697	B-cell lymphoma/leukemia 10
Q8IV45	UNC5CL	1.29238	0.242262	UNC5C-like protein
Q96L91	EP400	1.29223	0.136446	E1A-binding protein p400
P08708	RPS17	1.29028	0.0817765	40S ribosomal protein S17
Q99729	HNRNPAB	1.29005	0.145218	Heterogeneous nuclear ribonucleoprotein A/B
Q96JB2	COG3	1.28999	0.539032	Conserved oligomeric Golgi complex subunit 3
Q9UFW8	CGGBP1	1.28898	0.091726	CGG triplet repeat-binding protein 1
P61026	RAB10	1.28843	0.343361	Ras-related protein Rab-10
Q9NQT5	EXOSC3	1.28805	0.35462	Exosome complex component RRP40
P62166	NCS1	1.28738	0.356535	Neuronal calcium sensor 1
P52788	SMS	1.28715	0.0622937	Spermine synthase
Q9H0R3	TMEM222	1.28688	0.068528	Transmembrane protein 222
Q9H4A5	GOLPH3L	1.28654	0.372465	Golgi phosphoprotein 3-like
Q9UH65	SWAP70	1.28631	0.26741	Switch-associated protein 70
Q9UQR0	SCML2	1.28583	0.32898	Sex comb on midleg-like protein 2
P07942	LAMB1	1.2857	0.104462	Laminin subunit beta-1
Q13625	TP53BP2	1.28565	0.528893	Apoptosis-stimulating of p53 protein 2
Q9UIS9	MBD1	1.28554	0.183635	Methyl-CpG-binding domain protein 1
O14735	CDIPT	1.28444	0.495204	CDP-diacylglycerol--inositol 3-phosphatidyltransferase
Q13885	TUBB2A	1.28393	0.215486	Tubulin beta-2A chain
Q8IXB1	DNAJC10	1.2835	0.419982	DnaJ homolog subfamily C member 10
Q96S66	CLCC1	1.28318	0.266244	Chloride channel CLIC-like protein 1
P08174	CD55	1.28308	0.0573679	Complement decay-accelerating factor
Q8WYQ5	DGCR8	1.28308	0.38121	Microprocessor complex subunit DGCR8
Q9UI26	IPO11	1.2806	0.110056	Importin-11
Q12899	TRIM26	1.28059	0.327072	Tripartite motif-containing protein 26
Q5T3I0	GPATCH4	1.28049	0.317579	G patch domain-containing protein 4
Q9H4L5	OSBPL3	1.28044	0.358311	Oxysterol-binding protein-related protein 3
P42574	CASP3	1.28034	0.143634	Caspase-3
Q8TF68	ZNF384	1.27991	0.130381	Zinc finger protein 384
Q5T0B9	ZNF362	1.27991	0.130381	Zinc finger protein 362
Q92973	TNPO1	1.27983	0.151744	Transportin-1
Q13617	CUL2	1.27966	0.540006	Cullin-2
P37198	NUP62	1.27857	0.0888098	Nuclear pore glycoprotein p62
Q8TAA5	GRPEL2	1.2785	0.548283	GrpE protein homolog 2, mitochondrial
O00541	PES1	1.27842	0.154382	Pescadillo homolog
P62841	RPS15	1.27827	0.209641	40S ribosomal protein S15
Q08AD1	CAMSAP2	1.27824	0.759107	Calmodulin-regulated spectrin-associated protein 2
P01111	NRAS	1.27737	0.137524	GTPase NRas
Q15061	WDR43	1.27705	0.234134	WD repeat-containing protein 43
P55209	NAP1L1	1.27651	0.18875	Nucleosome assembly protein 1-like 1
Q6P996	PDXDC1	1.27629	0.375658	Pyridoxal-dependent decarboxylase domain-containing protein 1
O15260	SURF4	1.27611	0.391095	Surfeit locus protein 4
O00483	NDUFA4	1.27551	0.512962	Cytochrome c oxidase subunit NDUFA4
P63165	SUMO1	1.27479	0.0519717	Small ubiquitin-related modifier 1
G2XKQ0	SUMO1P1	1.27479	0.0519717	Small ubiquitin-related modifier 5
Q71U36	TUBA1A	1.27462	0.191647	Tubulin alpha-1A chain
P0DPH8	TUBA3D	1.27462	0.191647	Tubulin alpha-3D chain
P0DPH7	TBA3C	1.27462	0.191647	Tubulin alpha-3C chain
Q9UHI6	DDX20	1.27442	0.4719	Probable ATP-dependent RNA helicase DDX20
Q5VT66	MTARC1	1.27432	0.446504	Mitochondrial amidoxime-reducing component 1
P13693	TPT1	1.27376	0.110865	Translationally-controlled tumor protein
Q9UMS4	PRPF19	1.27321	0.115992	Pre-mRNA-processing factor 19
O76003	GLRX3	1.27321	0.0836855	Glutaredoxin-3
Q9H0D6	XRN2	1.27282	0.0913862	5-3 exoribonuclease 2
Q96GC9	VMP1	1.27255	0.360091	Vacuole membrane protein 1
P17900	GM2A	1.27192	0.440846	Ganglioside GM2 activator
Q9NTM9	CUTC	1.27185	0.274995	Copper homeostasis protein cutC homolog
O00244	ATOX1	1.27155	0.115092	Copper transport protein ATOX1
Q96HW7	INTS4	1.27091	0.433009	Integrator complex subunit 4
P84103	SRSF3	1.2709	0.109972	Serine/arginine-rich splicing factor 3
Q8NEZ2	VPS37A	1.27049	0.414167	Vacuolar protein sorting-associated protein 37A
P06454	PTMA	1.26971	0.366817	Prothymosin alpha
Q15050	RRS1	1.26926	0.252273	Ribosome biogenesis regulatory protein homolog
P46020	PHKA1	1.26891	0.457639	Phosphorylase b kinase regulatory subunit alpha, skeletal muscle isoform
Q2TAL8	QRICH1	1.26871	0.184027	Glutamine-rich protein 1
Q9BV57	ADI1	1.26793	0.330188	1,2-dihydroxy-3-keto-5-methylthiopentene dioxygenase
Q15904	ATP6AP1	1.26779	0.315991	V-type proton ATPase subunit S1
Q9BTE3	MCMBP	1.26767	0.177301	Mini-chromosome maintenance complex-binding protein
Q6NUM9	RETSAT	1.26725	0.0708607	All-trans-retinol 13,14-reductase
Q9HB40	SCPEP1	1.2672	0.124868	Retinoid-inducible serine carboxypeptidase
P55199	ELL	1.26692	0.383746	RNA polymerase II elongation factor ELL
P49750	YLPM1	1.26648	0.205216	YLP motif-containing protein 1
P13995	MTHFD2	1.26587	0.185804	Bifunctional methylenetetrahydrofolate dehydrogenase/cyclohydrolase, mitochondrial
Q12965	MYO1E	1.26571	0.345987	Unconventional myosin-Ie
Q92609	TBC1D5	1.26533	0.485521	TBC1 domain family member 5
P51692	STAT5B	1.26532	0.521288	Signal transducer and activator of transcription 5B
O43402	EMC8	1.26513	0.138456	ER membrane protein complex subunit 8
Q9H0A8	COMMD4	1.26403	0.570382	COMM domain-containing protein 4
P57076	CFAP298	1.26337	0.753384	Cilia- and flagella-associated protein 298
Q63HN8	RNF213	1.26337	0.697318	E3 ubiquitin-protein ligase RNF213
Q92896	GLG1	1.26302	0.220121	Golgi apparatus protein 1
P06132	UROD	1.26292	0.0462692	Uroporphyrinogen decarboxylase
Q9UHD1	CHORDC1	1.26229	0.130257	Cysteine and histidine-rich domain-containing protein 1
O60306	AQR	1.26168	0.530169	RNA helicase aquarius
P48426	PIP4K2A	1.26161	0.595557	Phosphatidylinositol 5-phosphate 4-kinase type-2 alpha
P23193	TCEA1	1.26135	0.059798	Transcription elongation factor A protein 1
Q6P1J9	CDC73	1.26129	0.387231	Parafibromin
O60271	SPAG9	1.26117	0.27048	C-Jun-amino-terminal kinase-interacting protein 4
O75818	RPP40	1.26085	0.397487	Ribonuclease P protein subunit p40
Q0VDF9	HSPA14	1.2608	0.299814	Heat shock 70 kDa protein 14
Q16560	SNRNP35	1.2606	0.249952	U11/U12 small nuclear ribonucleoprotein 35 kDa protein
P63000	RAC1	1.26045	0.148216	Ras-related C3 botulinum toxin substrate 1
O60925	PFDN1	1.26024	0.169667	Prefoldin subunit 1
Q13907	IDI1	1.25961	0.360254	Isopentenyl-diphosphate Delta-isomerase 1
Q9NRF8	CTPS2	1.25879	0.53454	CTP synthase 2
A6ZKI3	RTL8C	1.25866	0.515343	Retrotransposon Gag-like protein 8C
Q9NRY4	ARHGAP35	1.25862	0.48541	Rho GTPase-activating protein 35
Q96RS6	NUDCD1	1.25842	0.186276	NudC domain-containing protein 1
O43156	TTI1	1.25833	0.341178	TELO2-interacting protein 1 homolog
Q9UBE0	SAE1	1.2578	0.0569859	SUMO-activating enzyme subunit 1
Q9BW60	ELOVL1	1.25724	0.188295	Elongation of very long chain fatty acids protein 1
Q96QG7	MTMR9	1.25717	0.612146	Myotubularin-related protein 9
Q9UPS6	SETD1B	1.2569	0.127354	Histone-lysine N-methyltransferase SETD1B
P13284	IFI30	1.25665	0.333148	Gamma-interferon-inducible lysosomal thiol reductase
Q9UJV9	DDX41	1.25665	0.248601	Probable ATP-dependent RNA helicase DDX41
Q92925	SMARCD2	1.25607	0.616725	SWI/SNF-related matrix-associated actin-dependent regulator of chromatin subfamily D member 2
Q13951	CBFB	1.25566	0.217245	Core-binding factor subunit beta
Q09028	RBBP4	1.25537	0.20946	Histone-binding protein RBBP4
P09001	MRPL3	1.25524	0.189652	39S ribosomal protein L3, mitochondrial
P07311	ACYP1	1.25476	0.381021	Acylphosphatase-1
Q00534	CDK6	1.25413	0.218192	Cyclin-dependent kinase 6
Q96AY3	FKBP10	1.25302	0.204796	Peptidyl-prolyl cis-trans isomerase FKBP10
O00154	ACOT7	1.25286	0.110713	Cytosolic acyl coenzyme A thioester hydrolase
Q15843	NEDD8	1.25276	0.280021	NEDD8
P20719	HOXA5	1.25274	0.169866	Homeobox protein Hox-A5
Q14241	ELOA	1.25268	0.43281	Elongin-A
Q8WVC0	LEO1	1.25266	0.310405	RNA polymerase-associated protein LEO1
Q8N4C8	MINK1	1.25217	0.584478	Misshapen-like kinase 1
Q01085	TIAL1	1.25199	0.0833767	Nucleolysin TIAR
P82663	MRPS25	1.25161	0.113013	28S ribosomal protein S25, mitochondrial
Q5JSZ5	PRRC2B	1.25118	0.480534	Protein PRRC2B
Q9Y624	F11R	1.25089	0.225519	Junctional adhesion molecule A
Q8WZA9	IRGQ	1.25065	0.405725	Immunity-related GTPase family Q protein
Q9NZI8	IGF2BP1	1.25029	0.166771	Insulin-like growth factor 2 mRNA-binding protein 1
Q8WUM0	NUP133	1.24989	0.0760594	Nuclear pore complex protein Nup133
P08579	SNRPB2	1.24984	0.22865	U2 small nuclear ribonucleoprotein B
O15145	ARPC3	1.24893	0.0844313	Actin-related protein 2/3 complex subunit 3
P41240	CSK	1.24876	0.101513	Tyrosine-protein kinase CSK
Q53FT3	HIKESHI	1.24864	0.216109	Protein Hikeshi
Q9Y617	PSAT1	1.24856	0.189986	Phosphoserine aminotransferase
Q14651	PLS1	1.24787	0.24157	Plastin-1
P29084	GTF2E2	1.24715	0.471623	Transcription initiation factor IIE subunit beta
P46783	RPS10	1.24713	0.0435739	40S ribosomal protein S10
Q9NQ39	RPS10P5	1.24713	0.0435739	Putative 40S ribosomal protein S10-like
Q9NQS1	AVEN	1.24609	0.393169	Cell death regulator Aven
Q9NPD3	EXOSC4	1.24599	0.196709	Exosome complex component RRP41
Q9H2P9	DPH5	1.24584	0.337589	Diphthine methyl ester synthase
Q9Y2Z0	SUGT1	1.24568	0.0929268	Protein SGT1 homolog
Q9BSC4	NOL10	1.24511	0.482992	Nucleolar protein 10
Q7Z3J2	VPS35L	1.24385	0.72238	VPS35 endosomal protein sorting factor-like
P62266	RPS23	1.24361	0.539852	40S ribosomal protein S23
Q92572	AP3S1	1.2435	0.32849	AP-3 complex subunit sigma-1
P41223	BUD31	1.24348	0.554025	Protein BUD31 homolog
O43617	TRAPPC3	1.24342	0.113131	Trafficking protein particle complex subunit 3
Q96NB3	ZNF830	1.24286	0.196718	Zinc finger protein 830
P62879	GNB2	1.2427	0.205413	Guanine nucleotide-binding protein G(I)/G(S)/G(T) subunit beta-2
Q53H82	LACTB2	1.2416	0.280313	Endoribonuclease LACTB2
P61289	PSME3	1.24135	0.227517	Proteasome activator complex subunit 3
P78344	EIF4G2	1.24133	0.117134	Eukaryotic translation initiation factor 4 gamma 2
Q9UBF8	PI4KB	1.24113	0.290601	Phosphatidylinositol 4-kinase beta
Q96MG7	NSMCE3	1.24093	0.381963	Non-structural maintenance of chromosomes element 3 homolog
O60762	DPM1	1.24045	0.273405	Dolichol-phosphate mannosyltransferase subunit 1
Q96BW5	PTER	1.23969	0.522645	Phosphotriesterase-related protein
P60006	ANAPC15	1.23923	0.305091	Anaphase-promoting complex subunit 15
Q01650	SLC7A5	1.23899	0.377271	Large neutral amino acids transporter small subunit 1
O43252	PAPSS1	1.23894	0.137061	Bifunctional 3-phosphoadenosine 5-phosphosulfate synthase 1
Q969H8	MYDGF	1.23802	0.34537	Myeloid-derived growth factor
Q12996	CSTF3	1.23795	0.612991	Cleavage stimulation factor subunit 3
Q12933	TRAF2	1.23782	0.800099	TNF receptor-associated factor 2
P17096	HMGA1	1.23775	0.145221	High mobility group protein HMG-I/HMG-Y
O15347	HMGB3	1.2377	0.157354	High mobility group protein B3
Q32MZ4	LRRFIP1	1.23765	0.133879	Leucine-rich repeat flightless-interacting protein 1
P49916	LIG3	1.23713	0.215068	DNA ligase 3
Q96J01	THOC3	1.23712	0.313525	THO complex subunit 3
O75530	EED	1.23634	0.528001	Polycomb protein EED
P58107	EPPK1	1.23613	0.355091	Epiplakin
Q8TEX9	IPO4	1.23604	0.269764	Importin-4
Q9UJY4	GGA2	1.23602	0.172856	ADP-ribosylation factor-binding protein GGA2
Q9Y2P8	RCL1	1.23502	0.125427	RNA 3-terminal phosphate cyclase-like protein
Q9NRN7	AASDHPPT	1.23487	0.200902	L-aminoadipate-semialdehyde dehydrogenase-phosphopantetheinyl transferase
P10109	FDX1	1.23386	0.207112	Adrenodoxin, mitochondrial
O00469	PLOD2	1.23386	0.3193	Procollagen-lysine,2-oxoglutarate 5-dioxygenase 2
Q9NWS0	PIH1D1	1.23372	0.265358	PIH1 domain-containing protein 1
Q9UL54	TAOK2	1.23353	0.30344	Serine/threonine-protein kinase TAO2
Q92530	PSMF1	1.23318	0.255205	Proteasome inhibitor PI31 subunit
Q14566	MCM6	1.23297	0.318878	DNA replication licensing factor MCM6
Q16576	RBBP7	1.23289	0.435451	Histone-binding protein RBBP7
Q05655	PRKCD	1.23239	0.227091	Protein kinase C delta type
Q8WZ82	OVCA2	1.23215	0.289429	Esterase OVCA2
P49915	GMPS	1.23203	0.106381	GMP synthase [glutamine-hydrolyzing]
Q8NEF9	SRFBP1	1.23173	0.368463	Serum response factor-binding protein 1
Q8TCT9	HM13	1.2317	0.244916	Minor histocompatibility antigen H13
P01008	SERPINC1	1.23029	0.397789	Antithrombin-III
Q16643	DBN1	1.2302	0.16703	Drebrin
Q99543	DNAJC2	1.23012	0.293914	DnaJ homolog subfamily C member 2
Q9P2N5	RBM27	1.22982	0.576293	RNA-binding protein 27
Q969M3	YIPF5	1.22967	0.1101	Protein YIPF5
Q9NTJ5	SACM1L	1.22919	0.12201	Phosphatidylinositide phosphatase SAC1
P61513	RPL37A	1.22878	0.564723	60S ribosomal protein L37a
Q9C0H2	TTYH3	1.22859	0.272727	Protein tweety homolog 3
P63241	EIF5A	1.22771	0.110823	Eukaryotic translation initiation factor 5A-1
Q6IS14	EIF5AL1	1.22771	0.110823	Eukaryotic translation initiation factor 5A-1-like
Q9HAU0	PLEKHA5	1.22736	0.374396	Pleckstrin homology domain-containing family A member 5
P61313	RPL15	1.22729	0.502116	60S ribosomal protein L15
Q9H6T3	RPAP3	1.22717	0.369139	RNA polymerase II-associated protein 3
P43378	PTPN9	1.22663	0.725492	Tyrosine-protein phosphatase non-receptor type 9
O75369	FLNB	1.22659	0.177861	Filamin-B
Q9ULR0	ISY1	1.22557	0.0883485	Pre-mRNA-splicing factor ISY1 homolog
Q8N0Z6	TTC5	1.22499	0.290166	Tetratricopeptide repeat protein 5
Q8N4V1	MMGT1	1.22434	0.157523	Membrane magnesium transporter 1
Q13362	PPP2R5C	1.22418	0.467219	Serine/threonine-protein phosphatase 2A 56 kDa regulatory subunit gamma isoform
Q9NWU2	GID8	1.22392	0.772356	Glucose-induced degradation protein 8 homolog
Q9Y5A9	YTHDF2	1.2238	0.121254	YTH domain-containing family protein 2
O95639	CPSF4	1.22372	0.10948	Cleavage and polyadenylation specificity factor subunit 4
O60282	KIF5C	1.2231	0.129783	Kinesin heavy chain isoform 5C
Q12840	KIF5A	1.2231	0.129783	Kinesin heavy chain isoform 5A
Q6IN85	PPP4R3A	1.2227	0.289526	Serine/threonine-protein phosphatase 4 regulatory subunit 3A
Q96N64	PWWP2A	1.22181	0.423823	PWWP domain-containing protein 2A
Q9C0C9	UBE2O	1.22128	0.2878	(E3-independent) E2 ubiquitin-conjugating enzyme
P35241	RDX	1.2208	0.434281	Radixin
Q04917	YWHAH	1.22078	0.180848	14-3-3 protein eta
P36915	GNL1	1.22059	0.376296	Guanine nucleotide-binding protein-like 1
O75165	DNAJC13	1.22057	0.169497	DnaJ homolog subfamily C member 13
Q6KC79	NIPBL	1.2204	0.652064	Nipped-B-like protein
Q71UI9	H2AFV	1.2203	0.24303	Histone H2A.V
P0C0S5	H2AZ1	1.2203	0.24303	Histone H2A.Z
P48163	ME1	1.22011	0.281758	NADP-dependent malic enzyme
Q96FN4	CPNE2	1.21989	0.228531	Copine-2
Q9NR46	SH3GLB2	1.21975	0.241159	Endophilin-B2
Q14980	NUMA1	1.21975	0.461797	Nuclear mitotic apparatus protein 1
Q9UKM9	RALY	1.21966	0.254092	RNA-binding protein Raly
Q96NY7	CLIC6	1.21961	0.203826	Chloride intracellular channel protein 6
Q9NZA1	CLIC5	1.21961	0.203826	Chloride intracellular channel protein 5
Q99523	SORT1	1.21955	0.160827	Sortilin
Q5SY16	NOL9	1.21955	0.162753	Polynucleotide 5-hydroxyl-kinase NOL9
O75347	TBCA	1.21934	0.126658	Tubulin-specific chaperone A
P08195	SLC3A2	1.21922	0.204525	4F2 cell-surface antigen heavy chain
Q6PKG0	LARP1	1.21906	0.157261	La-related protein 1
O95563	MPC2	1.21869	0.415206	Mitochondrial pyruvate carrier 2
Q9Y478	PRKAB1	1.21867	0.382708	5-AMP-activated protein kinase subunit beta-1
Q13356	PPIL2	1.21838	0.347044	RING-type E3 ubiquitin-protein ligase PPIL2
O15258	RER1	1.21837	0.300093	Protein RER1
O60493	SNX3	1.21825	0.233041	Sorting nexin-3
Q96CX2	KCTD12	1.21808	0.428264	BTB/POZ domain-containing protein KCTD12
O95219	SNX4	1.21799	0.0984471	Sorting nexin-4
P48634	PRRC2A	1.21733	0.372934	Protein PRRC2A
P62304	SNRPE	1.21703	0.204554	Small nuclear ribonucleoprotein E
Q9H3Z4	DNAJC5	1.21685	0.419426	DnaJ homolog subfamily C member 5
Q9HC35	EML4	1.21654	0.372434	Echinoderm microtubule-associated protein-like 4
Q16881	TXNRD1	1.21621	0.227252	Thioredoxin reductase 1, cytoplasmic
P09429	HMGB1	1.21621	0.136782	High mobility group protein B1
B2RPK0	HMGB1P1	1.21621	0.136782	Putative high mobility group protein B1-like 1
Q10471	GALNT2	1.21609	0.167971	Polypeptide N-acetylgalactosaminyltransferase 2
P49366	DHPS	1.21556	0.44073	Deoxyhypusine synthase
Q9BVI4	NOC4L	1.21549	0.101349	Nucleolar complex protein 4 homolog
P19388	POLR2E	1.21537	0.150012	DNA-directed RNA polymerases I, II, and III subunit RPABC1
Q8N8S7	ENAH	1.21527	0.128673	Protein enabled homolog
P51153	RAB13	1.21521	0.19104	Ras-related protein Rab-13
O75665	OFD1	1.21499	0.347825	Oral-facial-digital syndrome 1 protein
Q9BY43	CHMP4A	1.21495	0.421615	Charged multivesicular body protein 4a
Q9H9H4	VPS37B	1.21491	0.395201	Vacuolar protein sorting-associated protein 37B
Q13572	ITPK1	1.21482	0.5921	Inositol-tetrakisphosphate 1-kinase
Q9Y673	ALG5	1.21456	0.32965	Dolichyl-phosphate beta-glucosyltransferase
Q9HCK8	CHD8	1.21394	0.194256	Chromodomain-helicase-DNA-binding protein 8
Q8N5K1	CISD2	1.21363	0.210298	CDGSH iron-sulfur domain-containing protein 2
P46379	BAG6	1.21337	0.109727	Large proline-rich protein BAG6
P09132	SRP19	1.21332	0.213453	Signal recognition particle 19 kDa protein
Q8WTV0	SCARB1	1.2127	0.77003	Scavenger receptor class B member 1
Q8NBJ7	SUMF2	1.21258	0.166429	Inactive C-alpha-formylglycine-generating enzyme 2
P55010	EIF5	1.21225	0.205213	Eukaryotic translation initiation factor 5
O15294	OGT	1.21196	0.368568	UDP-N-acetylglucosamine--peptide N-acetylglucosaminyltransferase 110 kDa subunit
Q15005	SPCS2	1.2117	0.247224	Signal peptidase complex subunit 2
Q9UG63	ABCF2	1.21164	0.306726	ATP-binding cassette sub-family F member 2
Q01968	OCRL	1.21155	0.380227	Inositol polyphosphate 5-phosphatase OCRL
O14787	TNPO2	1.21136	0.473589	Transportin-2
Q86V81	ALYREF	1.21133	0.134528	THO complex subunit 4
Q9Y3B8	REXO2	1.21097	0.332074	Oligoribonuclease, mitochondrial
P48507	GCLM	1.21092	0.296713	Glutamate--cysteine ligase regulatory subunit
Q9UNQ2	DIMT1	1.21089	0.366291	Probable dimethyladenosine transferase
Q08752	PPID	1.21058	0.402323	Peptidyl-prolyl cis-trans isomerase D
P84098	RPL19	1.2104	0.233055	60S ribosomal protein L19
P62861	FAU	1.21015	0.173876	40S ribosomal protein S30
P29692	EEF1D	1.2098	0.244114	Elongation factor 1-delta
Q9Y4P3	TBL2	1.20954	0.24846	Transducin beta-like protein 2
Q9NRG0	CHRAC1	1.2095	0.581714	Chromatin accessibility complex protein 1
O75534	CSDE1	1.20946	0.442011	Cold shock domain-containing protein E1
P06280	GLA	1.20942	0.47159	Alpha-galactosidase A
Q5T280	SPOUT1	1.20924	0.543852	Putative methyltransferase C9orf114
P13797	PLS3	1.20894	0.090976	Plastin-3
Q9HBM6	TAF9B	1.20893	0.484665	Transcription initiation factor TFIID subunit 9B
Q16594	TAF9	1.20893	0.484665	Transcription initiation factor TFIID subunit 9
O95671	ASMTL	1.20885	0.537369	Probable bifunctional dTTP/UTP pyrophosphatase/methyltransferase protein
Q5TFE4	NT5DC1	1.20858	0.103401	5-nucleotidase domain-containing protein 1
Q14157	UBAP2L	1.20834	0.260846	Ubiquitin-associated protein 2-like
Q14202	ZMYM3	1.20825	0.287792	Zinc finger MYM-type protein 3
Q96IZ0	PAWR	1.20824	0.327712	PRKC apoptosis WT1 regulator protein
Q99590	SCAF11	1.20815	0.42762	Protein SCAF11
O95819	MAP4K4	1.20806	0.156871	Mitogen-activated protein kinase kinase kinase kinase 4
Q96A33	CCDC47	1.20804	0.116702	Coiled-coil domain-containing protein 47
Q13123	IK	1.20781	0.0912494	Protein Red
O75874	IDH1	1.20754	0.191967	Isocitrate dehydrogenase [NADP] cytoplasmic
Q7Z3B4	NUP54	1.20745	0.164915	Nucleoporin p54
Q9H9Q4	NHEJ1	1.20729	0.54755	Non-homologous end-joining factor 1
Q9UIA9	XPO7	1.20715	0.303631	Exportin-7
Q9BS40	LXN	1.20688	0.761813	Latexin
Q9BZE4	GTPBP4	1.20635	0.118722	Nucleolar GTP-binding protein 1
Q5T447	HECTD3	1.2058	0.47739	E3 ubiquitin-protein ligase HECTD3
Q8TD30	GPT2	1.20574	0.280933	Alanine aminotransferase 2
P51946	CCNH	1.20568	0.454056	Cyclin-H
P98175	RBM10	1.20561	0.236721	RNA-binding protein 10
Q9NVM6	DNAJC17	1.20515	0.539767	DnaJ homolog subfamily C member 17
Q14653	IRF3	1.20498	0.300315	Interferon regulatory factor 3
Q5VVQ6	YOD1	1.20434	0.6609	Ubiquitin thioesterase OTU1
Q15785	TOMM34	1.20433	0.0741546	Mitochondrial import receptor subunit TOM34
O15228	GNPAT	1.20407	0.308482	Dihydroxyacetone phosphate acyltransferase
O60343	TBC1D4	1.20398	0.448769	TBC1 domain family member 4
P57721	PCBP3	1.20394	0.272002	Poly(rC)-binding protein 3
Q96Q15	SMG1	1.20375	0.797848	Serine/threonine-protein kinase SMG1
Q9H2J4	PDCL3	1.20365	0.460594	Phosducin-like protein 3
Q9UBQ0	VPS29	1.20344	0.155065	Vacuolar protein sorting-associated protein 29
Q9H3U1	UNC45A	1.20326	0.235415	Protein unc-45 homolog A
Q9H9A5	CNOT10	1.20312	0.290229	CCR4-NOT transcription complex subunit 10
O15264	MAPK13	1.20301	0.354957	Mitogen-activated protein kinase 13
Q9UBR2	CTSZ	1.20283	0.211176	Cathepsin Z
O95817	BAG3	1.20198	0.357435	BAG family molecular chaperone regulator 3
Q9Y6X4	FAM169A	1.20197	0.435831	Soluble lamin-associated protein of 75 kDa
O00487	PSMD14	1.20191	0.34855	26S proteasome non-ATPase regulatory subunit 14
Q9H4M9	EHD1	1.20176	0.371488	EH domain-containing protein 1
Q01469	FABP5	1.20167	0.160638	Fatty acid-binding protein 5
Q9Y2Z2	MTO1	1.20162	0.460236	Protein MTO1 homolog, mitochondrial
Q99755	PIP5K1A	1.20139	0.35729	Phosphatidylinositol 4-phosphate 5-kinase type-1 alpha
O60331	PIP5K1C	1.20139	0.35729	Phosphatidylinositol 4-phosphate 5-kinase type-1 gamma
P62136	PPP1CA	1.20116	0.241639	Serine/threonine-protein phosphatase PP1-alpha catalytic subunit
Q96S44	TP53RK	1.20105	0.249076	EKC/KEOPS complex subunit TP53RK
Q13427	PPIG	1.20099	0.759982	Peptidyl-prolyl cis-trans isomerase G
Q9H7Z3	NRDE2	1.20084	0.214165	Nuclear exosome regulator NRDE2
P19525	EIF2AK2	1.20067	0.371862	Interferon-induced, double-stranded RNA-activated protein kinase
O43865	AHCYL1	1.2005	0.118701	S-adenosylhomocysteine hydrolase-like protein 1
Q96HR8	NAF1	1.20018	0.350509	H/ACA ribonucleoprotein complex non-core subunit NAF1
P62310	LSM3	1.20016	0.136933	U6 snRNA-associated Sm-like protein LSm3
Q9H7D7	WDR26	1.19996	0.312397	WD repeat-containing protein 26
Q13033	STRN3	1.19993	0.357457	Striatin-3
Q8IXM3	MRPL41	1.19988	0.194969	39S ribosomal protein L41, mitochondrial
Q7L099	RUFY3	1.19975	0.193252	Protein RUFY3
P30153	PPP2R1A	1.19969	0.134094	Serine/threonine-protein phosphatase 2A 65 kDa regulatory subunit A alpha isoform
P47224	RABIF	1.19958	0.786659	Guanine nucleotide exchange factor MSS4
Q16539	MAPK14	1.19946	0.249594	Mitogen-activated protein kinase 14
Q12788	TBL3	1.19938	0.103464	Transducin beta-like protein 3
Q8IXM2	BAP18	1.19936	0.424735	Chromatin complexes subunit BAP18
P31483	TIA1	1.19895	0.381672	Nucleolysin TIA-1 isoform p40
Q6PJT7	ZC3H14	1.19893	0.213035	Zinc finger CCCH domain-containing protein 14
Q08AM6	VAC14	1.19892	0.59657	Protein VAC14 homolog
Q9Y3E0	GOLT1B	1.19889	0.397743	Vesicle transport protein GOT1B
Q9NVU7	SDAD1	1.19883	0.281185	Protein SDA1 homolog
P23258	TUBG1	1.19861	0.197945	Tubulin gamma-1 chain
Q9NRH3	TUBG2	1.19861	0.197945	Tubulin gamma-2 chain
P50570	DNM2	1.19851	0.248658	Dynamin-2
O94874	UFL1	1.19805	0.576032	E3 UFM1-protein ligase 1
O43524	FOXO3	1.19778	0.221237	Forkhead box protein O3
P20839	IMPDH1	1.19737	0.219318	Inosine-5-monophosphate dehydrogenase 1
Q9UN86	G3BP2	1.19725	0.210918	Ras GTPase-activating protein-binding protein 2
P17844	DDX5	1.1972	0.26241	Probable ATP-dependent RNA helicase DDX5
Q49A26	GLYR1	1.19715	0.381775	Putative oxidoreductase GLYR1
O95379	TNFAIP8	1.19694	0.324896	Tumor necrosis factor alpha-induced protein 8
Q15036	SNX17	1.19671	0.18204	Sorting nexin-17
Q9GZS3	WDR61	1.19656	0.121964	WD repeat-containing protein 61
P09661	SNRPA1	1.19585	0.260841	U2 small nuclear ribonucleoprotein A
Q86VS8	HOOK3	1.19583	0.665948	Protein Hook homolog 3
Q7Z5K2	WAPL	1.19513	0.498743	Wings apart-like protein homolog
P26639	TARS1	1.1944	0.15179	Threonine--tRNA ligase 1, cytoplasmic
Q9BZK7	TBL1XR1	1.19436	0.292093	F-box-like/WD repeat-containing protein TBL1XR1
Q16774	GUK1	1.19415	0.163773	Guanylate kinase
Q16787	LAMA3	1.19344	0.268956	Laminin subunit alpha-3
Q8IYD1	GSPT2	1.19342	0.342229	Eukaryotic peptide chain release factor GTP-binding subunit ERF3B
Q9BVK2	ALG8	1.19339	0.105165	Probable dolichyl pyrophosphate Glc1Man9GlcNAc2 alpha-1,3-glucosyltransferase
Q9Y5M8	SRPRB	1.19332	0.345186	Signal recognition particle receptor subunit beta
Q14847	LASP1	1.19317	0.230816	LIM and SH3 domain protein 1
P61086	UBE2K	1.19266	0.156424	Ubiquitin-conjugating enzyme E2 K
P52292	KPNA2	1.19263	0.658397	Importin subunit alpha-1
O14646	CHD1	1.19261	0.73701	Chromodomain-helicase-DNA-binding protein 1
O94901	SUN1	1.19243	0.587233	SUN domain-containing protein 1
O95684	FGFR1OP	1.19219	0.437459	FGFR1 oncogene partner
Q92766	RREB1	1.1918	0.668991	Ras-responsive element-binding protein 1
Q13610	PWP1	1.19168	0.235027	Periodic tryptophan protein 1 homolog
O75521	ECI2	1.19082	0.319078	Enoyl-CoA delta isomerase 2, mitochondrial
P00918	CA2	1.19078	0.604147	Carbonic anhydrase 2
Q06787	FMR1	1.19077	0.162517	Synaptic functional regulator FMR1
Q16822	PCK2	1.19071	0.511149	Phosphoenolpyruvate carboxykinase [GTP], mitochondrial
Q14203	DCTN1	1.19066	0.458372	Dynactin subunit 1
Q6I9Y2	THOC7	1.19052	0.336476	THO complex subunit 7 homolog
O00505	KPNA3	1.19021	0.359065	Importin subunit alpha-4
O60831	PRAF2	1.19018	0.292078	PRA1 family protein 2
O75179	ANKRD17	1.19001	0.432187	Ankyrin repeat domain-containing protein 17
P41208	CETN2	1.19	0.71172	Centrin-2
P61586	RHOA	1.18987	0.157063	Transforming protein RhoA
P61221	ABCE1	1.18983	0.203008	ATP-binding cassette sub-family E member 1
P50542	PEX5	1.18949	0.495348	Peroxisomal targeting signal 1 receptor
Q15018	ABRAXAS2	1.18938	0.743656	BRISC complex subunit Abraxas 2
Q9Y2L5	TRAPPC8	1.18936	0.589136	Trafficking protein particle complex subunit 8
Q9NQ92	COPRS	1.1892	0.241606	Coordinator of PRMT5 and differentiation stimulator
O00178	GTPBP1	1.18907	0.329608	GTP-binding protein 1
Q9NZN5	ARHGEF12	1.18868	0.43003	Rho guanine nucleotide exchange factor 12
Q9Y314	NOSIP	1.18838	0.454915	Nitric oxide synthase-interacting protein
Q15819	UBE2V2	1.18803	0.292489	Ubiquitin-conjugating enzyme E2 variant 2
Q96RU3	FNBP1	1.18796	0.516988	Formin-binding protein 1
Q9H0S4	DDX47	1.18792	0.188882	Probable ATP-dependent RNA helicase DDX47
Q6P1N0	CC2D1A	1.18782	0.243097	Coiled-coil and C2 domain-containing protein 1A
P61024	CKS1B	1.18782	0.73429	Cyclin-dependent kinases regulatory subunit 1
Q13283	G3BP1	1.18764	0.323645	Ras GTPase-activating protein-binding protein 1
Q96G61	NUDT11	1.18754	0.242997	Diphosphoinositol polyphosphate phosphohydrolase 3-beta
Q8NFP7	NUDT10	1.18754	0.242997	Diphosphoinositol polyphosphate phosphohydrolase 3-alpha
Q9GZP9	DERL2	1.1875	0.17719	Derlin-2
Q10567	AP1B1	1.18715	0.172344	AP-1 complex subunit beta-1
P14735	IDE	1.18713	0.211122	Insulin-degrading enzyme
P46937	YAP1	1.18694	0.261522	Transcriptional coactivator YAP1
Q9NX40	OCIAD1	1.18674	0.413597	OCIA domain-containing protein 1
P26232	CTNNA2	1.18642	0.266545	Catenin alpha-2
O75475	PSIP1	1.18621	0.259566	PC4 and SFRS1-interacting protein
Q92733	PRCC	1.18599	0.424552	Proline-rich protein PRCC
Q9UBB4	ATXN10	1.18584	0.432736	Ataxin-10
P18887	XRCC1	1.18584	0.364066	DNA repair protein XRCC1
P29317	EPHA2	1.1854	0.72376	Ephrin type-A receptor 2
Q8IXH7	NELFCD	1.18499	0.527103	Negative elongation factor C/D
Q92688	ANP32B	1.18488	0.247462	Acidic leucine-rich nuclear phosphoprotein 32 family member B
Q8TDP1	RNASEH2C	1.18483	0.585039	Ribonuclease H2 subunit C
Q9Y316	MEMO1	1.18466	0.229985	Protein MEMO1
Q96AA3	RFT1	1.18392	0.252073	Protein RFT1 homolog
Q92922	SMARCC1	1.18324	0.559285	SWI/SNF complex subunit SMARCC1
Q9BYG3	NIFK	1.1831	0.198264	MKI67 FHA domain-interacting nucleolar phosphoprotein
O60725	ICMT	1.1831	0.163373	Protein-S-isoprenylcysteine O-methyltransferase
Q99879	H2BC14	1.18274	0.352315	Histone H2B type 1-M
Q99877	H2BC15	1.18274	0.352315	Histone H2B type 1-N
Q93079	H2B1H	1.18274	0.352315	Histone H2B type 1-H
Q9NWB6	ARGLU1	1.18257	0.475432	Arginine and glutamate-rich protein 1
P13674	P4HA1	1.18236	0.388874	Prolyl 4-hydroxylase subunit alpha-1
Q8ND04	SMG8	1.18226	0.518987	Protein SMG8
Q9NR30	DDX21	1.18226	0.294111	Nucleolar RNA helicase 2
Q8N201	INTS1	1.18212	0.456892	Integrator complex subunit 1
Q14919	DRAP1	1.18208	0.361126	Dr1-associated corepressor
P18621	RPL17	1.18173	0.221669	60S ribosomal protein L17
Q9Y6Q9	NCOA3	1.18161	0.706177	Nuclear receptor coactivator 3
P37837	TALDO1	1.18139	0.281204	Transaldolase
P49790	NUP153	1.18127	0.135272	Nuclear pore complex protein Nup153
Q9UBB5	MBD2	1.1811	0.592855	Methyl-CpG-binding domain protein 2
Q14444	CAPRIN1	1.18099	0.346256	Caprin-1
Q8WWK9	CKAP2	1.18093	0.480961	Cytoskeleton-associated protein 2
Q6UB35	MTHFD1L	1.18087	0.261971	Monofunctional C1-tetrahydrofolate synthase, mitochondrial
P08397	HMBS	1.18048	0.417182	Porphobilinogen deaminase
Q96FJ2	DYNLL2	1.18012	0.595453	Dynein light chain 2, cytoplasmic
P31946	YWHAB	1.1801	0.167806	14-3-3 protein beta/alpha
Q00765	REEP5	1.18008	0.395795	Receptor expression-enhancing protein 5
O14531	DPYSL4	1.17998	0.358423	Dihydropyrimidinase-related protein 4
O75575	CRCP	1.17987	0.675121	DNA-directed RNA polymerase III subunit RPC9
Q9H2H8	PPIL3	1.17973	0.501765	Peptidyl-prolyl cis-trans isomerase-like 3
P67936	TPM4	1.1797	0.372521	Tropomyosin alpha-4 chain
P62308	SNRPG	1.17951	0.354405	Small nuclear ribonucleoprotein G
A8MWD9	SNRPGP15	1.17951	0.354405	Putative small nuclear ribonucleoprotein G-like protein 15
O95487	SEC24B	1.17919	0.226893	Protein transport protein Sec24B
Q9UM00	TMCO1	1.179	0.292006	Calcium load-activated calcium channel
Q9NPA0	EMC7	1.17898	0.320012	ER membrane protein complex subunit 7
Q15059	BRD3	1.17889	0.50775	Bromodomain-containing protein 3
Q96KA5	CLPTM1L	1.17847	0.578851	Cleft lip and palate transmembrane protein 1-like protein
Q99471	PFDN5	1.17838	0.106909	Prefoldin subunit 5
P82650	MRPS22	1.17828	0.177966	28S ribosomal protein S22, mitochondrial
Q9UBP6	METTL1	1.17827	0.452855	tRNA (guanine-N(7)-)-methyltransferase
P41250	GARS1	1.17809	0.239375	Glycine--tRNA ligase
Q86VW0	SESTD1	1.17774	0.179277	SEC14 domain and spectrin repeat-containing protein 1
Q8TEW0	PARD3	1.17769	0.653735	Partitioning defective 3 homolog
P17301	ITGA2	1.17754	0.282707	Integrin alpha-2
Q8TBC3	SHKBP1	1.177	0.608539	SH3KBP1-binding protein 1
Q9Y266	NUDC	1.17688	0.175042	Nuclear migration protein nudC
Q15007	WTAP	1.17677	0.512095	Pre-mRNA-splicing regulator WTAP
Q86V21	AACS	1.1766	0.321548	Acetoacetyl-CoA synthetase
Q96EI5	TCEAL4	1.17653	0.238961	Transcription elongation factor A protein-like 4
O00625	PIR	1.17637	0.157737	Pirin
Q53GG5	PDLIM3	1.17631	0.25968	PDZ and LIM domain protein 3
Q9Y376	CAB39	1.17607	0.263126	Calcium-binding protein 39
Q7Z7E8	UBE2Q1	1.17581	0.564885	Ubiquitin-conjugating enzyme E2 Q1
Q5T6F2	UBAP2	1.17546	0.405065	Ubiquitin-associated protein 2
Q9H3K6	BOLA2	1.17545	0.19159	BolA-like protein 2
O00115	DNASE2	1.17532	0.517948	Deoxyribonuclease-2-alpha
P09497	CLTB	1.17528	0.447897	Clathrin light chain B
Q71DI3	HIST2H3A	1.17524	0.124352	Histone H3.2
Q9Y508	RNF114	1.1751	0.859229	E3 ubiquitin-protein ligase RNF114
P31942	HNRNPH3	1.17495	0.1787	Heterogeneous nuclear ribonucleoprotein H3
Q9UMX0	UBQLN1	1.17495	0.184789	Ubiquilin-1
Q9BZZ5	API5	1.17465	0.287332	Apoptosis inhibitor 5
Q9HBL7	PLGRKT	1.17423	0.607781	Plasminogen receptor (KT)
Q9HB71	CACYBP	1.17381	0.191866	Calcyclin-binding protein
P62273	RPS29	1.17375	0.329673	40S ribosomal protein S29
Q99567	NUP88	1.17339	0.133594	Nuclear pore complex protein Nup88
P62312	LSM6	1.17321	0.147622	U6 snRNA-associated Sm-like protein LSm6
P30519	HMOX2	1.17286	0.18284	Heme oxygenase 2
Q9HBM0	VEZT	1.17266	0.427272	Vezatin
P57088	TMEM33	1.17254	0.259022	Transmembrane protein 33
O43592	XPOT	1.17235	0.304822	Exportin-T
Q96EV8	DTNBP1	1.17205	0.70696	Dysbindin
O43432	EIF4G3	1.17199	0.306811	Eukaryotic translation initiation factor 4 gamma 3
P12004	PCNA	1.17155	0.578574	Proliferating cell nuclear antigen
O95801	TTC4	1.17109	0.575344	Tetratricopeptide repeat protein 4
P04181	OAT	1.17101	0.18298	Ornithine aminotransferase, mitochondrial
Q9Y276	BCS1L	1.16986	0.355785	Mitochondrial chaperone BCS1
Q13541	EIF4EBP1	1.16974	0.561213	Eukaryotic translation initiation factor 4E-binding protein 1
Q15427	SF3B4	1.16965	0.225122	Splicing factor 3B subunit 4
P08651	NFIC	1.16873	0.414709	Nuclear factor 1 C-type
Q6P158	DHX57	1.16853	0.542704	Putative ATP-dependent RNA helicase DHX57
Q92597	NDRG1	1.16836	0.28622	Protein NDRG1
Q9NP79	VTA1	1.16835	0.588916	Vacuolar protein sorting-associated protein VTA1 homolog
Q13642	FHL1	1.16834	0.628098	Four and a half LIM domains protein 1
Q96HY6	DDRGK1	1.16828	0.337256	DDRGK domain-containing protein 1
P42338	PIK3CB	1.16811	0.811215	Phosphatidylinositol 4,5-bisphosphate 3-kinase catalytic subunit beta isoform
Q86W42	THOC6	1.1681	0.392673	THO complex subunit 6 homolog
P13473	LAMP2	1.16807	0.29961	Lysosome-associated membrane glycoprotein 2
Q56VL3	OCIAD2	1.16805	0.164344	OCIA domain-containing protein 2
Q15691	MAPRE1	1.16774	0.384609	Microtubule-associated protein RP/EB family member 1
O60568	PLOD3	1.16771	0.197746	Multifunctional procollagen lysine hydroxylase and glycosyltransferase LH3
Q96AE4	FUBP1	1.16753	0.305938	Far upstream element-binding protein 1
Q6P587	FAHD1	1.16742	0.407391	Acylpyruvase FAHD1, mitochondrial
Q3ZCM7	TUBB8	1.16725	0.260162	Tubulin beta-8 chain
O14579	COPE	1.16712	0.169036	Coatomer subunit epsilon
Q9ULT8	HECTD1	1.16682	0.850429	E3 ubiquitin-protein ligase HECTD1
O94919	ENDOD1	1.16658	0.619692	Endonuclease domain-containing 1 protein
Q9UK76	JPT1	1.16598	0.419584	Jupiter microtubule associated homolog 1
P09496	CLTA	1.16584	0.655649	Clathrin light chain A
Q9NXU5	ARL15	1.16554	0.577525	ADP-ribosylation factor-like protein 15
Q7Z4S6	KIF21A	1.1655	0.695502	Kinesin-like protein KIF21A
Q86X55	CARM1	1.1652	0.299462	Histone-arginine methyltransferase CARM1
Q15417	CNN3	1.16493	0.295404	Calponin-3
P34949	MPI	1.16464	0.408677	Mannose-6-phosphate isomerase
P20340	RAB6A	1.16464	0.389986	Ras-related protein Rab-6A
Q99417	MYCBP	1.16453	0.44116	c-Myc-binding protein
Q8WW12	PCNP	1.1642	0.36502	PEST proteolytic signal-containing nuclear protein
Q7L1Q6	BZW1	1.164	0.147602	Basic leucine zipper and W2 domain-containing protein 1
P12277	CKB	1.16399	0.230795	Creatine kinase B-type
O00231	PSMD11	1.16382	0.139865	26S proteasome non-ATPase regulatory subunit 11
Q9BXJ9	NAA15	1.16377	0.145055	N-alpha-acetyltransferase 15, NatA auxiliary subunit
Q14061	COX17	1.16358	0.600681	Cytochrome c oxidase copper chaperone
Q99986	VRK1	1.1627	0.227032	Serine/threonine-protein kinase VRK1
O15013	ARHGEF10	1.16266	0.499262	Rho guanine nucleotide exchange factor 10
Q9HCE6	ARHGEF10L	1.16266	0.499262	Rho guanine nucleotide exchange factor 10-like protein
Q9GZL7	WDR12	1.16263	0.36378	Ribosome biogenesis protein WDR12
Q92823	NRCAM	1.16252	0.568275	Neuronal cell adhesion molecule
Q9NRX2	MRPL17	1.1624	0.293317	39S ribosomal protein L17, mitochondrial
Q9Y3F4	STRAP	1.16225	0.336124	Serine-threonine kinase receptor-associated protein
O00303	EIF3F	1.16224	0.278547	Eukaryotic translation initiation factor 3 subunit F
Q8TD08	MAPK15	1.16183	0.177382	Mitogen-activated protein kinase 15
Q92820	GGH	1.16175	0.420284	Gamma-glutamyl hydrolase
Q9BV86	NTMT1	1.16173	0.395124	N-terminal Xaa-Pro-Lys N-methyltransferase 1
P36543	ATP6V1E1	1.16173	0.295938	V-type proton ATPase subunit E 1
P49591	SARS1	1.16121	0.261048	Serine--tRNA ligase, cytoplasmic
P09651	HNRNPA1	1.16099	0.290608	Heterogeneous nuclear ribonucleoprotein A1
Q32P51	HNRNPA1L2	1.16099	0.290608	Heterogeneous nuclear ribonucleoprotein A1-like 2
Q9UPT8	ZC3H4	1.16079	0.508338	Zinc finger CCCH domain-containing protein 4
Q9BQG0	MYBBP1A	1.16018	0.200418	Myb-binding protein 1A
Q16352	INA	1.16007	0.18656	Alpha-internexin
Q00403	GTF2B	1.16003	0.517446	Transcription initiation factor IIB
Q99615	DNAJC7	1.15949	0.343624	DnaJ homolog subfamily C member 7
Q9HCN8	SDF2L1	1.15931	0.685732	Stromal cell-derived factor 2-like protein 1
Q969L2	MAL2	1.1592	0.552564	Protein MAL2
P33316	DUT	1.15903	0.510295	Deoxyuridine 5-triphosphate nucleotidohydrolase, mitochondrial
Q9Y3T9	NOC2L	1.15862	0.307646	Nucleolar complex protein 2 homolog
O75381	PEX14	1.15811	0.192446	Peroxisomal membrane protein PEX14
Q59GN2	RPL39P5	1.15765	0.191134	Putative 60S ribosomal protein L39-like 5
P62891	RPL39	1.15765	0.191134	60S ribosomal protein L39
O95749	GGPS1	1.1576	0.374931	Geranylgeranyl pyrophosphate synthase
Q14978	NOLC1	1.1576	0.404356	Nucleolar and coiled-body phosphoprotein 1
Q15185	PTGES3	1.15758	0.178382	Prostaglandin E synthase 3
O95989	NUDT3	1.15749	0.324945	Diphosphoinositol polyphosphate phosphohydrolase 1
O95825	CRYZL1	1.15731	0.467255	Quinone oxidoreductase-like protein 1
Q15102	PAFAH1B3	1.15715	0.381559	Platelet-activating factor acetylhydrolase IB subunit gamma
O14562	UBFD1	1.15713	0.168654	Ubiquitin domain-containing protein UBFD1
Q9NS91	RAD18	1.15697	0.443993	E3 ubiquitin-protein ligase RAD18
Q96K37	SLC35E1	1.15669	0.677438	Solute carrier family 35 member E1
P15529	CD46	1.15663	0.334911	Membrane cofactor protein
Q86SF2	GALNT7	1.15653	0.202958	N-acetylgalactosaminyltransferase 7
P57105	SYNJ2BP	1.15643	0.597708	Synaptojanin-2-binding protein
O95394	PGM3	1.15633	0.191145	Phosphoacetylglucosamine mutase
Q9HAU5	UPF2	1.15585	0.602677	Regulator of nonsense transcripts 2
P31751	AKT2	1.15551	0.359413	RAC-beta serine/threonine-protein kinase
O75937	DNAJC8	1.15531	0.231039	DnaJ homolog subfamily C member 8
Q9UKF6	CPSF3	1.1551	0.608883	Cleavage and polyadenylation specificity factor subunit 3
O00410	IPO5	1.15505	0.375654	Importin-5
P07437	TUBB	1.15489	0.291562	Tubulin beta chain
O75153	CLUH	1.15471	0.456847	Clustered mitochondria protein homolog
P61803	DAD1	1.15469	0.33836	Dolichyl-diphosphooligosaccharide--protein glycosyltransferase subunit DAD1
P35222	CTNNB1	1.15413	0.260178	Catenin beta-1
Q9UJA5	TRMT6	1.15401	0.650868	tRNA (adenine(58)-N(1))-methyltransferase non-catalytic subunit TRM6
Q9H334	FOXP1	1.15369	0.819596	Forkhead box protein P1
Q6P2E9	EDC4	1.15369	0.231922	Enhancer of mRNA-decapping protein 4
Q9UGJ1	TUBGCP4	1.15315	0.424064	Gamma-tubulin complex component 4
Q15813	TBCE	1.15312	0.275433	Tubulin-specific chaperone E
P50991	CCT4	1.15277	0.177616	T-complex protein 1 subunit delta
P35610	SOAT1	1.15266	0.751543	Sterol O-acyltransferase 1
Q9BWH6	RPAP1	1.15169	0.816598	RNA polymerase II-associated protein 1
Q9BWJ5	SF3B5	1.1515	0.324631	Splicing factor 3B subunit 5
Q15796	SMAD2	1.15146	0.163607	Mothers against decapentaplegic homolog 2
P29966	MARCKS	1.15123	0.522857	Myristoylated alanine-rich C-kinase substrate
Q9C0J8	WDR33	1.15121	0.648881	pre-mRNA 3 end processing protein WDR33
O15182	CETN3	1.15115	0.300458	Centrin-3
P43487	RANBP1	1.15101	0.229988	Ran-specific GTPase-activating protein
Q7Z4Q2	HEATR3	1.15046	0.460909	HEAT repeat-containing protein 3
P05976	MYL1	1.15042	0.234376	Myosin light chain 1/3, skeletal muscle isoform
P08590	MYL3	1.15042	0.234376	Myosin light chain 3
Q13428	TCOF1	1.14908	0.263758	Treacle protein
Q9GZT8	NIF3L1	1.14898	0.262788	NIF3-like protein 1
O75616	ERAL1	1.14889	0.495874	GTPase Era, mitochondrial
Q9UJX3	ANAPC7	1.14868	0.519579	Anaphase-promoting complex subunit 7
P61020	RAB5B	1.14862	0.531602	Ras-related protein Rab-5B
P49589	CARS1	1.1486	0.404434	Cysteine--tRNA ligase, cytoplasmic
P25325	MPST	1.14858	0.221899	3-mercaptopyruvate sulfurtransferase
Q13620	CUL4B	1.14849	0.490051	Cullin-4B
Q14008	CKAP5	1.14837	0.207154	Cytoskeleton-associated protein 5
O15067	PFAS	1.14818	0.345943	Phosphoribosylformylglycinamidine synthase
Q9P289	STK26	1.148	0.212325	Serine/threonine-protein kinase 26
O00151	PDLIM1	1.1478	0.445305	PDZ and LIM domain protein 1
P55957	BID	1.14743	0.304606	BH3-interacting domain death agonist
Q15382	RHEB	1.14737	0.668072	GTP-binding protein Rheb
Q96EX1	SMIM12	1.14727	0.397082	Small integral membrane protein 12
Q9ULV4	CORO1C	1.14724	0.293135	Coronin-1C
Q13443	ADAM9	1.14708	0.600113	Disintegrin and metalloproteinase domain-containing protein 9
P35573	AGL	1.14705	0.815348	Glycogen debranching enzyme
Q96T37	RBM15	1.14699	0.499333	RNA-binding protein 15
Q13616	CUL1	1.14678	0.480731	Cullin-1
P10644	PRKAR1A	1.14665	0.542106	cAMP-dependent protein kinase type I-alpha regulatory subunit
P39687	ANP32A	1.14664	0.23409	Acidic leucine-rich nuclear phosphoprotein 32 family member A
Q96RE7	NACC1	1.14663	0.548429	Nucleus accumbens-associated protein 1
Q8N5M4	TTC9C	1.1466	0.622367	Tetratricopeptide repeat protein 9C
P62070	RRAS2	1.14616	0.687463	Ras-related protein R-Ras2
P61163	ACTR1A	1.14604	0.355647	Alpha-centractin
O75822	EIF3J	1.1457	0.424347	Eukaryotic translation initiation factor 3 subunit J
Q9Y2Y0	ARL2BP	1.14542	0.449922	ADP-ribosylation factor-like protein 2-binding protein
Q9NRX4	PHPT1	1.14532	0.40131	14 kDa phosphohistidine phosphatase
Q9Y5U2	TSSC4	1.14491	0.732778	Protein TSSC4
Q13952	NFYC	1.14446	0.293571	Nuclear transcription factor Y subunit gamma
P53567	CEBPG	1.14399	0.454228	CCAAT/enhancer-binding protein gamma
O15063	KIAA0355	1.14353	0.293883	Uncharacterized protein KIAA0355
O15111	CHUK	1.14345	0.574122	Inhibitor of nuclear factor kappa-B kinase subunit alpha
Q00341	HDLBP	1.14318	0.412124	Vigilin
Q8IY67	RAVER1	1.14306	0.345876	Ribonucleoprotein PTB-binding 1
Q9H307	PNN	1.14286	0.205635	Pinin
P42677	RPS27	1.14277	0.294785	40S ribosomal protein S27
P57678	GEMIN4	1.14244	0.5162	Gem-associated protein 4
Q12874	SF3A3	1.1424	0.334544	Splicing factor 3A subunit 3
Q92797	SYMPK	1.14231	0.264723	Symplekin
P61160	ACTR2	1.14213	0.312909	Actin-related protein 2
Q14011	CIRBP	1.14205	0.493059	Cold-inducible RNA-binding protein
P62328	TMSB4X	1.14202	0.279969	Thymosin beta-4
P78417	GSTO1	1.14192	0.219868	Glutathione S-transferase omega-1
P67812	SEC11A	1.14179	0.367613	Signal peptidase complex catalytic subunit SEC11A
P37108	SRP14	1.14174	0.463355	Signal recognition particle 14 kDa protein
Q13613	MTMR1	1.14172	0.523913	Myotubularin-related protein 1
Q9NVH2	INTS7	1.14159	0.415991	Integrator complex subunit 7
Q13153	PAK1	1.14154	0.676822	Serine/threonine-protein kinase PAK 1
P25685	DNAJB1	1.14148	0.430385	DnaJ homolog subfamily B member 1
Q8NF91	SYNE1	1.14137	0.516606	Nesprin-1
Q3ZCQ8	TIMM50	1.14128	0.319111	Mitochondrial import inner membrane translocase subunit TIM50
P84085	ARF5	1.14094	0.355707	ADP-ribosylation factor 5
Q9P258	RCC2	1.14094	0.269649	Protein RCC2
P52948	NUP98	1.1406	0.508839	Nuclear pore complex protein Nup98-Nup96
Q8N3F0	MTURN	1.14048	0.310358	Maturin
Q9Y394	DHRS7	1.14042	0.350446	Dehydrogenase/reductase SDR family member 7
Q9GZU8	PSME3IP1	1.14027	0.752533	PSME3-interacting protein
Q9BQ52	ELAC2	1.14013	0.461948	Zinc phosphodiesterase ELAC protein 2
Q15287	RNPS1	1.13963	0.257573	RNA-binding protein with serine-rich domain 1
Q7L576	CYFIP1	1.13961	0.287	Cytoplasmic FMR1-interacting protein 1
Q9NY61	AATF	1.13958	0.457388	Protein AATF
Q9BQ39	DDX50	1.13955	0.510879	ATP-dependent RNA helicase DDX50
O95249	GOSR1	1.13905	0.379584	Golgi SNAP receptor complex member 1
Q9NYH9	UTP6	1.13895	0.381654	U3 small nucleolar RNA-associated protein 6 homolog
O76095	JTB	1.13871	0.483912	Protein JTB
P78346	RPP30	1.13864	0.535159	Ribonuclease P protein subunit p30
Q8IXU6	SLC35F2	1.13863	0.304597	Solute carrier family 35 member F2
Q96IJ6	GMPPA	1.13862	0.434904	Mannose-1-phosphate guanyltransferase alpha
Q9NQ55	PPAN	1.13861	0.432594	Suppressor of SWI4 1 homolog
Q0VGL1	LAMTOR4	1.13855	0.567599	Ragulator complex protein LAMTOR4
P78330	PSPH	1.13838	0.605511	Phosphoserine phosphatase
O00299	CLIC1	1.13827	0.250168	Chloride intracellular channel protein 1
P63279	UBE2I	1.13814	0.313118	SUMO-conjugating enzyme UBC9
P17812	CTPS1	1.13792	0.205103	CTP synthase 1
Q8N357	SLC35F6	1.13788	0.79153	Solute carrier family 35 member F6
Q96B49	TOMM6	1.13783	0.289146	Mitochondrial import receptor subunit TOM6 homolog
P40222	TXLNA	1.13776	0.394732	Alpha-taxilin
P42166	TMPO	1.13764	0.281525	Lamina-associated polypeptide 2, isoform alpha
Q7Z3K3	POGZ	1.13745	0.259266	Pogo transposable element with ZNF domain
Q9Y5B6	PAXBP1	1.13731	0.701984	PAX3- and PAX7-binding protein 1
O60232	ZNRD2	1.13663	0.422899	Protein ZNRD2
Q5HYI8	RABL3	1.1363	0.309408	Rab-like protein 3
Q9NUP9	LIN7C	1.13624	0.381554	Protein lin-7 homolog C
Q8NFF5	FLAD1	1.13618	0.45859	FAD synthase
P23381	WARS1	1.13613	0.469312	Tryptophan--tRNA ligase, cytoplasmic
Q9Y241	HIGD1A	1.13597	0.282931	HIG1 domain family member 1A, mitochondrial
Q01082	SPTBN1	1.13569	0.276317	Spectrin beta chain, non-erythrocytic 1
Q8WVV9	HNRNPLL	1.13554	0.845146	Heterogeneous nuclear ribonucleoprotein L-like
Q1ED39	KNOP1	1.13538	0.859982	Lysine-rich nucleolar protein 1
Q9UHB9	SRP68	1.13534	0.346246	Signal recognition particle subunit SRP68
O15213	WDR46	1.13531	0.6542	WD repeat-containing protein 46
Q96AG4	LRRC59	1.13492	0.390315	Leucine-rich repeat-containing protein 59
Q6IQ26	DENND5A	1.13457	0.793257	DENN domain-containing protein 5A
Q9BRP1	PDCD2L	1.13456	0.705456	Programmed cell death protein 2-like
Q96D53	COQ8B	1.13448	0.378055	Atypical kinase COQ8B, mitochondrial
Q9Y490	TLN1	1.13403	0.214249	Talin-1
Q4ZIN3	TMEM259	1.13386	0.768306	Membralin
O95881	TXNDC12	1.13369	0.402618	Thioredoxin domain-containing protein 12
Q9HB07	C12orf10	1.1334	0.408929	UPF0160 protein MYG1, mitochondrial
P52306	RAP1GDS1	1.13335	0.368369	Rap1 GTPase-GDP dissociation stimulator 1
Q9NWW5	CLN6	1.13319	0.432636	Ceroid-lipofuscinosis neuronal protein 6
Q9NWX5	ASB6	1.13293	0.653134	Ankyrin repeat and SOCS box protein 6
Q4KMQ2	ANO6	1.13274	0.311935	Anoctamin-6
P48739	PITPNB	1.1327	0.251499	Phosphatidylinositol transfer protein beta isoform
Q9BY77	POLDIP3	1.13268	0.477631	Polymerase delta-interacting protein 3
Q13200	PSMD2	1.13255	0.2148	26S proteasome non-ATPase regulatory subunit 2
P16949	STMN1	1.13255	0.51812	Stathmin
Q92538	GBF1	1.13196	0.344935	Golgi-specific brefeldin A-resistance guanine nucleotide exchange factor 1
Q15126	PMVK	1.13193	0.253083	Phosphomevalonate kinase
Q9Y3I1	FBXO7	1.13192	0.363548	F-box only protein 7
O00743	PPP6C	1.13192	0.773177	Serine/threonine-protein phosphatase 6 catalytic subunit
Q15637	SF1	1.1314	0.507686	Splicing factor 1
Q92619	ARHGAP45	1.13096	0.744693	Rho GTPase-activating protein 45
Q9P003	CNIH4	1.13069	0.395001	Protein cornichon homolog 4
P0DN76	U2AF1L5	1.13059	0.296899	Splicing factor U2AF 35 kDa subunit-like protein
Q01081	U2AF1	1.13059	0.296899	Splicing factor U2AF 35 kDa subunit
Q86Y82	STX12	1.13055	0.437113	Syntaxin-12
P41567	EIF1	1.1298	0.504885	Eukaryotic translation initiation factor 1
P57737	CORO7	1.12942	0.582325	Coronin-7
Q13098	GPS1	1.1293	0.472819	COP9 signalosome complex subunit 1
P19105	MYL12A	1.12927	0.375178	Myosin regulatory light chain 12A
O14950	MYL12B	1.12927	0.375178	Myosin regulatory light chain 12B
P24844	MYL9	1.12927	0.375178	Myosin regulatory light polypepti
P21333	FLNA	1.12917	0.280816	Filamin-A
Q01658	DR1	1.12909	0.341327	Protein Dr1
P60604	UBE2G2	1.12905	0.399844	Ubiquitin-conjugating enzyme E2 G2
P07951	TPM2	1.12885	0.37305	Tropomyosin beta chain
Q14318	FKBP8	1.12868	0.578474	Peptidyl-prolyl cis-trans isomerase FKBP8
Q6Y7W6	GIGYF2	1.12855	0.608146	GRB10-interacting GYF protein 2
Q9Y6K0	CEPT1	1.12794	0.674993	Choline/ethanolaminephosphotransferase 1
Q8TED1	GPX8	1.1277	0.645744	Probable glutathione peroxidase 8
Q15125	EBP	1.12757	0.511577	3-beta-hydroxysteroid-Delta(8),Delta(7)-isomerase
Q96H20	SNF8	1.12753	0.541451	Vacuolar-sorting protein SNF8
P05091	ALDH2	1.12747	0.360352	Aldehyde dehydrogenase, mitochondrial
Q9HD33	MRPL47	1.12743	0.401061	39S ribosomal protein L47, mitochondrial
P18754	RCC1	1.12721	0.293854	Regulator of chromosome condensation
P20042	EIF2S2	1.12713	0.454202	Eukaryotic translation initiation factor 2 subunit 2
O14976	GAK	1.1269	0.859142	Cyclin-G-associated kinase
P43007	SLC1A4	1.12688	0.541342	Neutral amino acid transporter A
P61011	SRP54	1.12683	0.293075	Signal recognition particle 54 kDa protein
O75695	RP2	1.12659	0.461377	Protein XRP2
Q9BWQ6	YIPF2	1.12655	0.446658	Protein YIPF2
Q9Y6E0	STK24	1.12649	0.445583	Serine/threonine-protein kinase 24
A6NDU8	C5orf51	1.12624	0.590743	UPF0600 protein C5orf51
Q15056	EIF4H	1.12623	0.229733	Eukaryotic translation initiation factor 4H
Q70CQ2	USP34	1.12613	0.610474	Ubiquitin carboxyl-terminal hydrolase 34
Q9NZW5	MPP6	1.12605	0.429374	MAGUK p55 subfamily member 6
Q9H2P0	ADNP	1.12598	0.533903	Activity-dependent neuroprotector homeobox protein
Q9UNE7	STUB1	1.12562	0.498688	E3 ubiquitin-protein ligase CHIP
Q13637	RAB32	1.12551	0.333763	Ras-related protein Rab-32
P23246	SFPQ	1.12533	0.312007	Splicing factor, proline- and glutamine-rich
Q96MW1	CCDC43	1.12533	0.617843	Coiled-coil domain-containing protein 43
P05455	SSB	1.1253	0.230615	Lupus La protein
P28070	PSMB4	1.12518	0.355786	Proteasome subunit beta type-4
Q07955	SRSF1	1.12514	0.422739	Serine/arginine-rich splicing factor 1
Q8N6H7	ARFGAP2	1.12508	0.503475	ADP-ribosylation factor GTPase-activating protein 2
Q93034	CUL5	1.12487	0.34582	Cullin-5
Q9H008	LHPP	1.12485	0.449443	Phospholysine phosphohistidine inorganic pyrophosphate phosphatase
Q9NUM3	SLC39A9	1.12469	0.631856	Zinc transporter ZIP9
Q96S59	RANBP9	1.12461	0.692655	Ran-binding protein 9
P27986	PIK3R1	1.12459	0.550878	Phosphatidylinositol 3-kinase regulatory subunit alpha
O00116	AGPS	1.12457	0.380792	Alkyldihydroxyacetonephosphate synthase, peroxisomal
Q9H2G2	SLK	1.12447	0.365843	STE20-like serine/threonine-protein kinase
Q9GZN8	C20orf27	1.12445	0.798179	UPF0687 protein C20orf27
Q2NL82	TSR1	1.12438	0.479199	Pre-rRNA-processing protein TSR1 homolog
Q9Y2A7	NCKAP1	1.12438	0.346485	Nck-associated protein 1
Q14493	SLBP	1.12424	0.563788	Histone RNA hairpin-binding protein
Q9UI12	ATP6V1H	1.12399	0.601701	V-type proton ATPase subunit H
P31153	MAT2A	1.12395	0.303153	S-adenosylmethionine synthase isoform type-2
P14625	HSP90B1	1.12378	0.321424	Endoplasmin
Q9ULX3	NOB1	1.12357	0.469043	RNA-binding protein NOB1
Q96EB6	SIRT1	1.12355	0.519292	NAD-dependent protein deacetylase sirtuin-1
Q9BWU0	SLC4A1AP	1.12355	0.729824	Kanadaptin
Q15070	OXA1L	1.12351	0.525131	Mitochondrial inner membrane protein OXA1L
P62701	RPS4X	1.12345	0.276314	40S ribosomal protein S4, X isoform
Q16891	IMMT	1.12337	0.271555	MICOS complex subunit MIC60
P55061	TMBIM6	1.1232	0.315251	Bax inhibitor 1
Q96EY7	PTCD3	1.12302	0.346408	Pentatricopeptide repeat domain-containing protein 3, mitochondrial
P06748	NPM1	1.1228	0.304037	Nucleophosmin
Q5ZPR3	CD276	1.12277	0.676894	CD276 antigen
O00193	SMAP	1.12257	0.475129	Small acidic protein
O14657	TOR1B	1.1225	0.615578	Torsin-1B
Q92599	SEPTIN8	1.12216	0.319196	Septin-8
O14497	ARID1A	1.12212	0.597435	AT-rich interactive domain-containing protein 1A
Q96CN7	ISOC1	1.12168	0.307458	Isochorismatase domain-containing protein 1
O00258	WRB	1.12163	0.542225	Tail-anchored protein insertion receptor WRB
O00273	DFFA	1.12159	0.344318	DNA fragmentation factor subunit alpha
P47897	QARS1	1.12134	0.28677	Glutamine--tRNA ligase
P84095	RHOG	1.12123	0.448377	Rho-related GTP-binding protein RhoG
P35659	DEK	1.12111	0.311191	Protein DEK
O60524	NEMF	1.1211	0.361193	Nuclear export mediator factor NEMF
P25440	BRD2	1.12107	0.613238	Bromodomain-containing protein 2
Q9UJU6	DBNL	1.12078	0.520008	Drebrin-like protein
P62826	RAN	1.12053	0.272878	GTP-binding nuclear protein Ran
Q96TA2	YME1L1	1.1204	0.495208	ATP-dependent zinc metalloprotease YME1L1
Q9NP92	MRPS30	1.1199	0.543396	39S ribosomal protein S30, mitochondrial
Q96CU9	FOXRED1	1.11983	0.243556	FAD-dependent oxidoreductase domain-containing protein 1
P33176	KIF5B	1.11978	0.388329	Kinesin-1 heavy chain
Q9H2W6	MRPL46	1.11965	0.529454	39S ribosomal protein L46, mitochondrial
O75844	ZMPSTE24	1.11955	0.348796	CAAX prenyl protease 1 homolog
P18077	RPL35A	1.11952	0.34018	60S ribosomal protein L35a
Q969V3	NCLN	1.11945	0.430955	Nicalin
Q8NCF5	NFATC2IP	1.11925	0.626984	NFATC2-interacting protein
Q9Y291	MRPS33	1.11912	0.82415	28S ribosomal protein S33, mitochondrial
Q8TEQ6	GEMIN5	1.11907	0.391869	Gem-associated protein 5
Q15942	ZYX	1.11896	0.362144	Zyxin
P60842	EIF4A1	1.11875	0.436757	Eukaryotic initiation factor 4A-I
Q9Y2U8	LEMD3	1.1187	0.524164	Inner nuclear membrane protein Man1
Q6UVY6	MOXD1	1.1186	0.354499	DBH-like monooxygenase protein 1
Q9BT09	CNPY3	1.11851	0.383749	Protein canopy homolog 3
P09382	LGALS1	1.11814	0.276361	Galectin-1
Q92600	CNOT9	1.11812	0.638077	CCR4-NOT transcription complex subunit 9
Q96A35	MRPL24	1.11751	0.528392	39S ribosomal protein L24, mitochondrial
O43847	NRDC	1.11732	0.443848	Nardilysin
Q14139	UBE4A	1.11732	0.560781	Ubiquitin conjugation factor E4 A
P84090	ERH	1.11725	0.447855	Enhancer of rudimentary homolog
P05386	RPLP1	1.11724	0.317719	60S acidic ribosomal protein P1
Q9BU61	NDUFAF3	1.11722	0.76234	NADH dehydrogenase [ubiquinone] 1 alpha subcomplex assembly factor 3
P32969	RPL9	1.11702	0.322413	60S ribosomal protein L9
P50552	VASP	1.11668	0.491383	Vasodilator-stimulated phosphoprotein
Q16563	SYPL1	1.1165	0.371967	Synaptophysin-like protein 1
P13861	PRKAR2A	1.11646	0.387406	cAMP-dependent protein kinase type II-alpha regulatory subunit
Q13363	CTBP1	1.11644	0.302246	C-terminal-binding protein 1
Q13347	EIF3I	1.11642	0.362659	Eukaryotic translation initiation factor 3 subunit I
Q9NP97	DYNLRB1	1.11619	0.370795	Dynein light chain roadblock-type 1
Q9BV40	VAMP8	1.11594	0.434022	Vesicle-associated membrane protein 8
Q9NX62	IMPAD1	1.11578	0.583207	Golgi-resident adenosine 3,5-bisphosphate 3-phosphatase
Q92900	UPF1	1.11573	0.396311	Regulator of nonsense transcripts 1
O15173	PGRMC2	1.11547	0.67974	Membrane-associated progesterone receptor component 2
Q7Z3J3	RGPD4	1.11512	0.71146	RanBP2-like and GRIP domain-containing protein 4
Q9Y2V7	COG6	1.11493	0.634501	Conserved oligomeric Golgi complex subunit 6
Q7Z422	SZRD1	1.11444	0.699503	SUZ domain-containing protein 1
Q9BQ75	CMSS1	1.11443	0.554603	Protein CMSS1
Q9H3S7	PTPN23	1.11442	0.3643	Tyrosine-protein phosphatase non-receptor type 23
Q8NI36	WDR36	1.11408	0.377708	WD repeat-containing protein 36
P27695	APEX1	1.11392	0.505498	DNA-(apurinic or apyrimidinic site) lyase
O95453	PARN	1.11389	0.901913	Poly(A)-specific ribonuclease PARN
Q9UNN5	FAF1	1.11373	0.435845	FAS-associated factor 1
O14745	SLC9A3R1	1.11372	0.443755	Na(+)/H(+) exchange regulatory cofactor NHE-RF1
O96005	CLPTM1	1.11369	0.758166	Cleft lip and palate transmembrane protein 1
Q9Y605	MRFAP1	1.11363	0.48774	MORF4 family-associated protein 1
Q96HT8	MRFAP1L1	1.11363	0.48774	MORF4 family-associated protein 1-like 1
O43615	TIMM44	1.11344	0.356813	Mitochondrial import inner membrane translocase subunit TIM44
Q9NUJ1	ABHD10	1.11341	0.821139	Mycophenolic acid acyl-glucuronide esterase, mitochondrial
Q03001	DST	1.11341	0.548161	Dystonin
O95777	LSM8	1.11335	0.57453	U6 snRNA-associated Sm-like protein LSm8
P00492	HPRT1	1.1132	0.313122	Hypoxanthine-guanine phosphoribosyltransferase
O75717	WDHD1	1.11319	0.660096	WD repeat and HMG-box DNA-binding protein 1
P49792	RANBP2	1.11286	0.305368	E3 SUMO-protein ligase RanBP2
P68104	EEF1A1	1.11256	0.283972	Elongation factor 1-alpha 1
Q5VTE0	EEF1A1P5	1.11256	0.283972	Putative elongation factor 1-alpha-like 3
Q8N157	AHI1	1.11252	0.749132	Jouberin
Q9NQZ2	UTP3	1.11229	0.384845	Something about silencing protein 10
Q9BY89	KIAA1671	1.11226	0.730565	Uncharacterized protein KIAA1671
Q92499	DDX1	1.11225	0.328818	ATP-dependent RNA helicase DDX1
Q96B54	ZNF428	1.11194	0.57249	Zinc finger protein 428
P35221	CTNNA1	1.11173	0.381147	Catenin alpha-1
P06753	TPM3	1.11167	0.38583	Tropomyosin alpha-3 chain
P61247	RPS3A	1.11167	0.320844	40S ribosomal protein S3a
Q14353	GAMT	1.11164	0.384765	Guanidinoacetate N-methyltransferase
Q9BZ95	NSD3	1.11119	0.446798	Histone-lysine N-methyltransferase NSD3
Q9BTX1	NDC1	1.11088	0.69031	Nucleoporin NDC1
P68371	TUBB4B	1.11074	0.410136	Tubulin beta-4B chain
O15020	SPTBN2	1.11048	0.565426	Spectrin beta chain, non-erythrocytic 2
Q16595	FXN	1.11041	0.553678	Frataxin, mitochondrial
Q6PJG6	BRAT1	1.11034	0.554489	BRCA1-associated ATM activator 1
Q2VPK5	CTU2	1.11019	0.628162	Cytoplasmic tRNA 2-thiolation protein 2
P62851	RPS25	1.11011	0.366219	40S ribosomal protein S25
Q9BRT8	CBWD1	1.10983	0.589749	COBW domain-containing protein 1
Q8IUF1	CBWD2	1.10983	0.589749	COBW domain-containing protein 2
Q5RIA9	CBWD5	1.10983	0.589749	COBW domain-containing protein 5
P48059	LIMS1	1.10968	0.452737	LIM and senescent cell antigen-like-containing domain protein 1
Q99459	CDC5L	1.10959	0.329588	Cell division cycle 5-like protein
Q9UHY7	ENOPH1	1.10956	0.506773	Enolase-phosphatase E1
O43301	HSPA12A	1.10948	0.409371	Heat shock 70 kDa protein 12A
Q15555	MAPRE2	1.10947	0.511135	Microtubule-associated protein RP/EB family member 2
Q68CZ6	HAUS3	1.10943	0.711894	HAUS augmin-like complex subunit 3
O75674	TOM1L1	1.10923	0.779295	TOM1-like protein 1
Q9Y3B3	TMED7	1.10921	0.346562	Transmembrane emp24 domain-containing protein 7
Q9NP61	ARFGAP3	1.10908	0.563012	ADP-ribosylation factor GTPase-activating protein 3
Q13057	COASY	1.10886	0.654099	Bifunctional coenzyme A synthase
P54577	YARS1	1.10882	0.535494	Tyrosine--tRNA ligase, cytoplasmic
Q13190	STX5	1.10867	0.440666	Syntaxin-5
P13591	NCAM1	1.1086	0.857457	Neural cell adhesion molecule 1
P25787	PSMA2	1.10845	0.502153	Proteasome subunit alpha type-2
Q15058	KIF14	1.10837	0.686702	Kinesin-like protein KIF14
O00148	DDX39A	1.10831	0.394205	ATP-dependent RNA helicase DDX39A
P98179	RBM3	1.10828	0.938054	RNA-binding protein 3
Q92614	MYO18A	1.1078	0.540158	Unconventional myosin-XVIIIa
Q13151	HNRNPA0	1.10738	0.368654	Heterogeneous nuclear ribonucleoprotein A0
Q9UJC5	SH3BGRL2	1.10736	0.649171	SH3 domain-binding glutamic acid-rich-like protein 2
Q13501	SQSTM1	1.10673	0.596516	Sequestosome-1
P47755	CAPZA2	1.10656	0.394413	F-actin-capping protein subunit alpha-2
O43396	TXNL1	1.10642	0.303443	Thioredoxin-like protein 1
Q13404	UBE2V1	1.10632	0.349841	Ubiquitin-conjugating enzyme E2 variant 1
P36578	RPL4	1.10605	0.299737	60S ribosomal protein L4
Q8NBN7	RDH13	1.10592	0.456783	Retinol dehydrogenase 13
Q9NVH1	DNAJC11	1.10567	0.70479	DnaJ homolog subfamily C member 11
P52294	KPNA1	1.1055	0.377096	Importin subunit alpha-5
Q09666	AHNAK	1.1054	0.456675	Neuroblast differentiation-associated protein AHNAK
Q96ME1	FBXL18	1.10493	0.740318	F-box/LRR-repeat protein 18
Q8NE86	MCU	1.10464	0.830568	Calcium uniporter protein, mitochondrial
Q01970	PLCB3	1.10383	0.534712	1-phosphatidylinositol 4,5-bisphosphate phosphodiesterase beta-3
P46782	RPS5	1.10366	0.373864	40S ribosomal protein S5
P50995	ANXA11	1.1035	0.328291	Annexin A11
P61978	HNRNPK	1.10345	0.436061	Heterogeneous nuclear ribonucleoprotein K
Q01844	EWSR1	1.10296	0.464135	RNA-binding protein EWS
Q9UM54	MYO6	1.10293	0.354172	Unconventional myosin-VI
O75367	MACROH2A1	1.10284	0.485029	Core histone macro-H2A.1
P30876	POLR2B	1.10277	0.562048	DNA-directed RNA polymerase II subunit RPB2
P82933	MRPS9	1.10268	0.486148	28S ribosomal protein S9, mitochondrial
O75934	BCAS2	1.10252	0.383769	Pre-mRNA-splicing factor SPF27
P05387	RPLP2	1.10232	0.4134	60S acidic ribosomal protein P2
O95260	ATE1	1.1023	0.624319	Arginyl-tRNA--protein transferase 1
P11021	HSPA5	1.10225	0.381946	Endoplasmic reticulum chaperone BiP
Q8N1G2	CMTR1	1.10216	0.483934	Cap-specific mRNA (nucleoside-2-O-)-methyltransferase 1
Q9UHV9	PFDN2	1.10176	0.347799	Prefoldin subunit 2
P26373	RPL13	1.10175	0.475616	60S ribosomal protein L13
O95758	PTBP3	1.10148	0.382526	Polypyrimidine tract-binding protein 3
Q9H8S9	MOB1A	1.10139	0.513576	MOB kinase activator 1A
Q7L9L4	MOB1B	1.10139	0.513576	MOB kinase activator 1B
P62316	SNRPD2	1.10133	0.382758	Small nuclear ribonucleoprotein Sm D2
O43852	CALU	1.10117	0.552402	Calumenin
O75152	ZC3H11A	1.10111	0.568768	Zinc finger CCCH domain-containing protein 11A
Q06136	KDSR	1.10089	0.787804	3-ketodihydrosphingosine reductase
Q99613	EIF3C	1.10063	0.407906	Eukaryotic translation initiation factor 3 subunit C
B5ME19	EIF3CL	1.10063	0.407906	Eukaryotic translation initiation factor 3 subunit C-like protein
Q9NVD7	PARVA	1.10063	0.560315	Alpha-parvin
P0DPB6	POLR1D	1.1005	0.568928	DNA-directed RNA polymerases I and III subunit RPAC2
Q8N766	EMC1	1.10048	0.410683	ER membrane protein complex subunit 1
P55145	MANF	1.10048	0.320223	Mesencephalic astrocyte-derived neurotrophic factor
P48735	IDH2	1.10033	0.460769	Isocitrate dehydrogenase [NADP], mitochondrial
Q7L2J0	MEPCE	1.10018	0.656926	7SK snRNA methylphosphate capping enzyme
P62995	TRA2B	1.09992	0.552907	Transformer-2 protein homolog beta
Q8IX12	CCAR1	1.0998	0.517714	Cell division cycle and apoptosis regulator protein 1
Q9BVK6	TMED9	1.09979	0.37655	Transmembrane emp24 domain-containing protein 9
P50914	RPL14	1.09976	0.434812	60S ribosomal protein L14
O75448	MED24	1.09959	0.831255	Mediator of RNA polymerase II transcription subunit 24
P80404	ABAT	1.09958	0.626414	4-aminobutyrate aminotransferase, mitochondrial
Q13309	SKP2	1.09955	0.579279	S-phase kinase-associated protein 2
Q9H223	EHD4	1.09947	0.463661	EH domain-containing protein 4
Q9BYN8	MRPS26	1.09932	0.562601	28S ribosomal protein S26, mitochondrial
Q13247	SRSF6	1.09887	0.43457	Serine/arginine-rich splicing factor 6
P49458	SRP9	1.09874	0.42311	Signal recognition particle 9 kDa protein
P63098	PPP3R1	1.09871	0.393735	Calcineurin subunit B type 1
Q9BUF5	TUBB6	1.09846	0.711137	Tubulin beta-6 chain
Q13751	LAMB3	1.09819	0.659766	Laminin subunit beta-3
A0MZ66	SHTN1	1.09787	0.540914	Shootin-1
Q8NHV4	NEDD1	1.09787	0.788575	Protein NEDD1
Q9UID3	VPS51	1.09782	0.548331	Vacuolar protein sorting-associated protein 51 homolog
P83876	TXNL4A	1.09741	0.654465	Thioredoxin-like protein 4A
Q5VW36	FOCAD	1.0973	0.566411	Focadhesin
Q12907	LMAN2	1.09716	0.421027	Vesicular integral-membrane protein VIP36
P15144	ANPEP	1.09704	0.503544	Aminopeptidase N
Q14684	RRP1B	1.09667	0.553339	Ribosomal RNA processing protein 1 homolog B
Q9H3G5	CPVL	1.09662	0.729665	Probable serine carboxypeptidase CPVL
Q9UBW7	ZMYM2	1.09625	0.657749	Zinc finger MYM-type protein 2
Q9H098	FAM107B	1.0962	0.517517	Protein FAM107B
O95630	STAMBP	1.09618	0.425552	STAM-binding protein
P08240	SRPRA	1.09587	0.66933	Signal recognition particle receptor subunit alpha
Q96EA4	SPDL1	1.09583	0.518172	Protein Spindly
Q92769	HDAC2	1.09566	0.432609	Histone deacetylase 2
P11234	RALB	1.09555	0.462842	Ras-related protein Ral-B
O43819	SCO2	1.09552	0.511608	Protein SCO2 homolog, mitochondrial
O94822	LTN1	1.09551	0.478102	E3 ubiquitin-protein ligase listerin
Q10570	CPSF1	1.0954	0.579249	Cleavage and polyadenylation specificity factor subunit 1
P43686	PSMC4	1.09534	0.371255	26S proteasome regulatory subunit 6B
O60828	PQBP1	1.09531	0.454704	Polyglutamine-binding protein 1
Q6PI78	TMEM65	1.09519	0.914307	Transmembrane protein 65
P62269	RPS18	1.09474	0.39381	40S ribosomal protein S18
Q9NVP1	DDX18	1.09467	0.471067	ATP-dependent RNA helicase DDX18
O00566	MPHOSPH10	1.09461	0.481905	U3 small nucleolar ribonucleoprotein protein MPP10
O75340	PDCD6	1.09452	0.402307	Programmed cell death protein 6
Q92841	DDX17	1.0945	0.374702	Probable ATP-dependent RNA helicase DDX17
Q9NV96	TMEM30A	1.09432	0.753633	Cell cycle control protein 50A
Q96KR1	ZFR	1.09415	0.44645	Zinc finger RNA-binding protein
P08621	SNRNP70	1.09349	0.513296	U1 small nuclear ribonucleoprotein 70 kDa
Q14739	LBR	1.09349	0.532057	Delta(14)-sterol reductase LBR
Q96QD8	SLC38A2	1.09333	0.588683	Sodium-coupled neutral amino acid transporter 2
Q02809	PLOD1	1.09292	0.393579	Procollagen-lysine,2-oxoglutarate 5-dioxygenase 1
Q01518	CAP1	1.09282	0.452516	Adenylyl cyclase-associated protein 1
Q5BJD5	TMEM41B	1.09282	0.585071	Transmembrane protein 41B
Q9UNK0	STX8	1.09275	0.744815	Syntaxin-8
P26599	PTBP1	1.09248	0.449556	Polypyrimidine tract-binding protein 1
P30050	RPL12	1.09234	0.385243	60S ribosomal protein L12
Q15366	PCBP2	1.09231	0.578921	Poly(rC)-binding protein 2
P62857	RPS28	1.09229	0.415233	40S ribosomal protein S28
Q9HAV4	XPO5	1.09217	0.810398	Exportin-5
Q8N5N7	MRPL50	1.09195	0.501027	39S ribosomal protein L50, mitochondrial
Q9UNX3	RPL26L1	1.09192	0.846028	60S ribosomal protein L26-like 1
Q16629	SRSF7	1.09183	0.459119	Serine/arginine-rich splicing factor 7
Q9NRV9	HEBP1	1.09139	0.444695	Heme-binding protein 1
O76071	CIAO1	1.09135	0.719558	Probable cytosolic iron-sulfur protein assembly protein CIAO1
Q99436	PSMB7	1.09105	0.394716	Proteasome subunit beta type-7
Q9Y3A3	MOB4	1.09093	0.519685	MOB-like protein phocein
Q9UIF9	BAZ2A	1.09081	0.537294	Bromodomain adjacent to zinc finger domain protein 2A
Q86X83	COMMD2	1.09079	0.65657	COMM domain-containing protein 2
P08758	ANXA5	1.09076	0.451913	Annexin A5
Q5TA50	CPTP	1.09074	0.448166	Ceramide-1-phosphate transfer protein
P39748	FEN1	1.09072	0.605924	Flap endonuclease 1
Q5SW79	CEP170	1.09063	0.674991	Centrosomal protein of 170 kDa
Q96PZ0	PUS7	1.09062	0.730738	Pseudouridylate synthase 7 homolog
Q8IZT6	ASPM	1.09061	0.655518	Abnormal spindle-like microcephaly-associated protein
P08238	HSP90AB1	1.09058	0.375316	Heat shock protein HSP 90-beta
P62993	GRB2	1.09054	0.513344	Growth factor receptor-bound protein 2
O95248	SBF1	1.09041	0.479447	Myotubularin-related protein 5
P31641	SLC6A6	1.09039	0.779793	Sodium- and chloride-dependent taurine transporter
P28072	PSMB6	1.09033	0.509143	Proteasome subunit beta type-6
Q9BRX2	PELO	1.0903	0.460148	Protein pelota homolog
P54578	USP14	1.09019	0.428913	Ubiquitin carboxyl-terminal hydrolase 14
Q15428	SF3A2	1.09014	0.399729	Splicing factor 3A subunit 2
Q96EQ0	SGTB	1.09012	0.644231	Small glutamine-rich tetratricopeptide repeat-containing protein beta
Q9UGI8	TES	1.09011	0.535599	Testin
Q9BTZ2	DHRS4	1.09009	0.762085	Dehydrogenase/reductase SDR family member 4
P0CG22	DHRS4L1	1.09009	0.762085	Putative dehydrogenase/reductase SDR family member 4-like 1
Q9P275	USP36	1.09006	0.806664	Ubiquitin carboxyl-terminal hydrolase 36
P49756	RBM25	1.08996	0.508739	RNA-binding protein 25
Q9C0E8	LNPK	1.08994	0.704479	Endoplasmic reticulum junction formation protein lunapark
Q9NV35	NUDT15	1.0899	0.672606	Nucleotide triphosphate diphosphatase NUDT15
O43818	RRP9	1.08987	0.473329	U3 small nucleolar RNA-interacting protein 2
P84243	H3-3A	1.08986	0.578466	Histone H3.3
Q9UL45	BLOC1S6	1.08975	0.775783	Biogenesis of lysosome-related organelles complex 1 subunit 6
Q15717	ELAVL1	1.08955	0.493466	ELAV-like protein 1
P48729	CSNK1A1	1.08917	0.639976	Casein kinase I isoform alpha
Q5JWF2	GNAS	1.08914	0.488793	Guanine nucleotide-binding protein G(s) subunit alpha isoforms XLas
P63092	GNAS2	1.08914	0.488793	Guanine nucleotide-binding protein G(s) subunit alpha isoforms short
Q8IWS0	PHF6	1.08907	0.445551	PHD finger protein 6
P22670	RFX1	1.08903	0.815234	MHC class II regulatory factor RFX1
P30837	ALDH1B1	1.08889	0.602869	Aldehyde dehydrogenase X, mitochondrial
Q9BXR0	QTRT1	1.08883	0.862935	Queuine tRNA-ribosyltransferase catalytic subunit 1
Q8IUF8	RIOX2	1.08873	0.656012	Ribosomal oxygenase 2
Q99627	COPS8	1.08861	0.486532	COP9 signalosome complex subunit 8
Q9NRG4	SMYD2	1.08851	0.766176	N-lysine methyltransferase SMYD2
Q96GD4	AURKB	1.08842	0.549503	Aurora kinase B
P18085	ARF4	1.08832	0.458985	ADP-ribosylation factor 4
P15170	GSPT1	1.08813	0.416189	Eukaryotic peptide chain release factor GTP-binding subunit ERF3A
P31948	STIP1	1.08801	0.427687	Stress-induced-phosphoprotein 1
O00161	SNAP23	1.088	0.750746	Synaptosomal-associated protein 23
P68036	UBE2L3	1.0879	0.469586	Ubiquitin-conjugating enzyme E2 L3
A0A1B0GUS4	UBE2L5	1.0879	0.469586	Ubiquitin-conjugating enzyme E2 L5
Q93009	USP7	1.08786	0.402066	Ubiquitin carboxyl-terminal hydrolase 7
O95319	CELF2	1.08775	0.450233	CUGBP Elav-like family member 2
Q96P70	IPO9	1.08765	0.48914	Importin-9
P09234	SNRPC	1.08765	0.414396	U1 small nuclear ribonucleoprotein C
P13639	EEF2	1.08757	0.473956	Elongation factor 2
O00429	DNM1L	1.08723	0.424027	Dynamin-1-like protein
P46778	RPL21	1.08721	0.469792	60S ribosomal protein L21
P19338	NCL	1.0872	0.379681	Nucleolin
E9PAV3	NACA	1.08715	0.448298	Nascent polypeptide-associated complex subunit alpha, muscle-specific form
Q13765	NACA	1.08715	0.448298	Nascent polypeptide-associated complex subunit alpha
P24534	EEF1B2	1.0871	0.441553	Elongation factor 1-beta
Q9UL25	RAB21	1.08703	0.423605	Ras-related protein Rab-21
Q12824	SMARCB1	1.08695	0.631703	SWI/SNF-related matrix-associated actin-dependent regulator of chromatin subfamily B member 1
P23919	DTYMK	1.08692	0.53206	Thymidylate kinase
Q15654	TRIP6	1.08687	0.650686	Thyroid receptor-interacting protein 6
P60981	DSTN	1.08682	0.664106	Destrin
O60716	CTNND1	1.08679	0.461123	Catenin delta-1
Q5BKZ1	ZNF326	1.08675	0.784344	DBIRD complex subunit ZNF326
P29401	TKT	1.08666	0.51368	Transketolase
P49406	MRPL19	1.08635	0.641863	39S ribosomal protein L19, mitochondrial
Q9Y320	TMX2	1.08631	0.40316	Thioredoxin-related transmembrane protein 2
P50502	ST13	1.08624	0.385855	Hsc70-interacting protein
Q8NFI4	ST13P5	1.08624	0.385855	Putative protein FAM10A5
Q8IZP2	ST134	1.08624	0.385855	Putative protein FAM10A4
P34931	HSPA1L	1.08622	0.702947	Heat shock 70 kDa protein 1-like
P26368	U2AF2	1.08621	0.590888	Splicing factor U2AF 65 kDa subunit
P23229	ITGA6	1.08615	0.399227	Integrin alpha-6
P55081	MFAP1	1.08606	0.488825	Microfibrillar-associated protein 1
Q14498	RBM39	1.08587	0.575359	RNA-binding protein 39
Q08945	SSRP1	1.08567	0.425161	FACT complex subunit SSRP1
Q16740	CLPP	1.08561	0.38537	ATP-dependent Clp protease proteolytic subunit, mitochondrial
P34897	SHMT2	1.08549	0.653062	Serine hydroxymethyltransferase, mitochondrial
P25398	RPS12	1.08527	0.507619	40S ribosomal protein S12
P07686	HEXB	1.08496	0.56144	Beta-hexosaminidase subunit beta
Q9BZG1	RAB34	1.08482	0.471697	Ras-related protein Rab-34
Q03135	CAV1	1.0848	0.545773	Caveolin-1
P15559	NQO1	1.08471	0.620107	NAD(P)H dehydrogenase [quinone] 1
Q29RF7	PDS5A	1.08467	0.592429	Sister chromatid cohesion protein PDS5 homolog A
Q9NVA2	SEPTIN11	1.08446	0.436785	Septin-11
Q09161	NCBP1	1.08441	0.449951	Nuclear cap-binding protein subunit 1
P53004	BLVRA	1.08436	0.455837	Biliverdin reductase A
P05556	ITGB1	1.08418	0.389709	Integrin beta-1
Q01813	PFKP	1.08416	0.441434	ATP-dependent 6-phosphofructokinase, platelet type
Q9H3P2	NELFA	1.08414	0.858163	Negative elongation factor A
Q92791	P3H4	1.0839	0.758537	Endoplasmic reticulum protein SC65
Q8WXX5	DNAJC9	1.08388	0.557048	DnaJ homolog subfamily C member 9
Q13432	UNC119	1.08375	0.719763	Protein unc-119 homolog A
Q7Z417	NUFIP2	1.08372	0.463282	Nuclear fragile X mental retardation-interacting protein 2
Q9Y3Y2	CHTOP	1.08357	0.600261	Chromatin target of PRMT1 protein
Q3MHD2	LSM12	1.08357	0.869729	Protein LSM12 homolog
Q9GZZ1	NAA50	1.08342	0.564766	N-alpha-acetyltransferase 50
Q9BXP5	SRRT	1.08325	0.484055	Serrate RNA effector molecule homolog
Q13547	HDAC1	1.08294	0.471666	Histone deacetylase 1
Q9HA77	CARS2	1.08281	0.862499	Probable cysteine--tRNA ligase, mitochondrial
P39023	RPL3	1.08242	0.480332	60S ribosomal protein L3
Q9NPA8	ENY2	1.08233	0.664673	Transcription and mRNA export factor ENY2
P42696	RBM34	1.08206	0.546292	RNA-binding protein 34
O43707	ACTN4	1.08203	0.602985	Alpha-actinin-4
O75694	NUP155	1.08194	0.476616	Nuclear pore complex protein Nup155
Q8WVD3	RNF138	1.08191	0.674448	E3 ubiquitin-protein ligase RNF138
Q00610	CLTC	1.08181	0.493934	Clathrin heavy chain 1
Q96G46	DUS3L	1.08177	0.801685	tRNA-dihydrouridine(47) synthase [NAD(P)(+)]-like
Q86XP3	DDX42	1.08173	0.601828	ATP-dependent RNA helicase DDX42
O15382	BCAT2	1.08171	0.953871	Branched-chain-amino-acid aminotransferase, mitochondrial
Q15369	ELOC	1.08165	0.484179	Elongin-C
P11166	SLC2A1	1.08148	0.573375	Solute carrier family 2, facilitated glucose transporter member 1
Q86UE4	MTDH	1.08147	0.48397	Protein LYRIC
Q9P013	CWC15	1.08146	0.661443	Spliceosome-associated protein CWC15 homolog
Q9Y6C9	MTCH2	1.08142	0.666113	Mitochondrial carrier homolog 2
Q9NW68	BSDC1	1.08139	0.826669	BSD domain-containing protein 1
Q12830	BPTF	1.08136	0.581613	Nucleosome-remodeling factor subunit BPTF
Q8NE71	ABCF1	1.08123	0.506533	ATP-binding cassette sub-family F member 1
P55327	TPD52	1.08122	0.581393	Tumor protein D52
Q13126	MTAP	1.08095	0.524276	S-methyl-5-thioadenosine phosphorylase
P42285	MTREX	1.08094	0.548026	Exosome RNA helicase MTR4
Q16543	CDC37	1.08092	0.597791	Hsp90 co-chaperone Cdc37
P83436	COG7	1.0809	0.865074	Conserved oligomeric Golgi complex subunit 7
Q9UJ41	RABGEF1	1.08073	0.804997	Rab5 GDP/GTP exchange factor
P58546	MTPN	1.08071	0.52988	Myotrophin
P55795	HNRNPH2	1.08067	0.557067	Heterogeneous nuclear ribonucleoprotein H2
O95573	ACSL3	1.08063	0.470622	Long-chain-fatty-acid--CoA ligase 3
Q02790	FKBP4	1.08062	0.545266	Peptidyl-prolyl cis-trans isomerase FKBP4
Q06481	APLP2	1.0803	0.626652	Amyloid-like protein 2
O60216	RAD21	1.08027	0.573736	Double-strand-break repair protein rad21 homolog
O60563	CCNT1	1.08025	0.750935	Cyclin-T1
Q9Y295	DRG1	1.08023	0.552614	Developmentally-regulated GTP-binding protein 1
P05198	EIF2S1	1.08022	0.433502	Eukaryotic translation initiation factor 2 subunit 1
Q9NZZ3	CHMP5	1.08009	0.73254	Charged multivesicular body protein 5
Q7Z4H7	HAUS6	1.07995	0.728179	HAUS augmin-like complex subunit 6
O15372	EIF3H	1.07992	0.439184	Eukaryotic translation initiation factor 3 subunit H
Q9ULC4	MCTS1	1.07984	0.546228	Malignant T-cell-amplified sequence 1
Q9NUJ3	TCP11L1	1.07973	0.662485	T-complex protein 11-like protein 1
Q96DV4	MRPL38	1.07966	0.63038	39S ribosomal protein L38, mitochondrial
P07900	HSP90AA1	1.07961	0.529261	Heat shock protein HSP 90-alpha
P27816	MAP4	1.07943	0.460464	Microtubule-associated protein 4
Q96T51	RUFY1	1.07897	0.709181	RUN and FYVE domain-containing protein 1
P63220	RPS21	1.07896	0.4383	40S ribosomal protein S21
P29372	MPG	1.0789	0.860271	DNA-3-methyladenine glycosylase
O15381	NVL	1.07889	0.650016	Nuclear valosin-containing protein-like
Q96EU6	RRP36	1.07883	0.945445	Ribosomal RNA processing protein 36 homolog
Q14376	GALE	1.07817	0.547759	UDP-glucose 4-epimerase
Q1KMD3	HNRNPUL2	1.07806	0.50458	Heterogeneous nuclear ribonucleoprotein U-like protein 2
P11908	PRPS2	1.07773	0.433442	Ribose-phosphate pyrophosphokinase 2
Q14103	HNRNPD	1.07755	0.482316	Heterogeneous nuclear ribonucleoprotein D0
Q99496	RNF2	1.07753	0.561419	E3 ubiquitin-protein ligase RING2
Q9Y6I3	EPN1	1.07736	0.679534	Epsin-1
Q8WWM7	ATXN2L	1.07734	0.738102	Ataxin-2-like protein
Q9Y2W2	WBP11	1.07731	0.712302	WW domain-binding protein 11
Q9UHD8	SEPTIN9	1.07726	0.530883	Septin-9
O75368	SH3BGRL	1.07723	0.662174	SH3 domain-binding glutamic acid-rich-like protein
Q969G3	SMARCE1	1.07694	0.734223	SWI/SNF-related matrix-associated actin-dependent regulator of chromatin subfamily E member 1
P82673	MRPS35	1.07682	0.659279	28S ribosomal protein S35, mitochondrial
Q8NB46	ANKRD52	1.07661	0.781855	Serine/threonine-protein phosphatase 6 regulatory ankyrin repeat subunit C
P48643	CCT5	1.07652	0.478702	T-complex protein 1 subunit epsilon
P31689	DNAJA1	1.07647	0.532456	DnaJ homolog subfamily A member 1
Q9NR56	MBNL1	1.07645	0.530253	Muscleblind-like protein 1
Q7Z2T5	TRMT1L	1.07626	0.576711	TRMT1-like protein
Q9UNM6	PSMD13	1.07626	0.431776	26S proteasome non-ATPase regulatory subunit 13
O75643	SNRNP200	1.07617	0.538106	U5 small nuclear ribonucleoprotein 200 kDa helicase
A6NDG6	PGP	1.07608	0.525964	Glycerol-3-phosphate phosphatase
Q12789	GTF3C1	1.07585	0.78183	General transcription factor 3C polypeptide 1
P02751	FN1	1.07572	0.665404	Fibronectin
Q05682	CALD1	1.07563	0.587275	Caldesmon
P12235	SLC25A4	1.07561	0.616828	ADP/ATP translocase 1
P0DMV9	HSPA1B	1.0756	0.577192	Heat shock 70 kDa protein 1B
P0DMV8	HSPA1A	1.0756	0.577192	Heat shock 70 kDa protein 1A
Q9H446	RWDD1	1.07559	0.774089	RWD domain-containing protein 1
P29218	IMPA1	1.07556	0.622076	Inositol monophosphatase 1
P60228	EIF3E	1.0754	0.506395	Eukaryotic translation initiation factor 3 subunit E
Q7L2H7	EIF3M	1.07519	0.75385	Eukaryotic translation initiation factor 3 subunit M
Q14137	BOP1	1.07511	0.495931	Ribosome biogenesis protein BOP1
Q9UNP9	PPIE	1.07506	0.782536	Peptidyl-prolyl cis-trans isomerase E
P08865	RPSA	1.07463	0.568866	40S ribosomal protein SA
Q13177	PAK2	1.07446	0.561815	Serine/threonine-protein kinase PAK 2
Q9Y2S6	TMA7	1.07423	0.728774	Translation machinery-associated protein 7
P49321	NASP	1.07411	0.590602	Nuclear autoantigenic sperm protein
P38159	RBMX	1.07409	0.52682	RNA-binding motif protein, X chromosome
Q9Y3D3	MRPS16	1.07406	0.655399	28S ribosomal protein S16, mitochondrial
P40227	CCT6A	1.07396	0.600622	T-complex protein 1 subunit zeta
P50454	SERPINH1	1.07383	0.517153	Serpin H1
P56545	CTBP2	1.07372	0.623801	C-terminal-binding protein 2
O95816	BAG2	1.07368	0.642655	BAG family molecular chaperone regulator 2
Q99832	CCT7	1.07356	0.496719	T-complex protein 1 subunit eta
P62081	RPS7	1.07347	0.540516	40S ribosomal protein S7
P68400	CSNK2A1	1.07343	0.619437	Casein kinase II subunit alpha
Q8NEV1	CSNK2A3	1.07343	0.619437	Casein kinase II subunit alpha 3
Q96IY1	NSL1	1.0734	0.616474	Kinetochore-associated protein NSL1 homolog
P35998	PSMC2	1.07305	0.50512	26S proteasome regulatory subunit 7
Q9UI30	TRMT112	1.07301	0.648229	Multifunctional methyltransferase subunit TRM112-like protein
Q9Y5X1	SNX9	1.07276	0.554847	Sorting nexin-9
P08648	ITGA5	1.07243	0.778036	Integrin alpha-5
P55212	CASP6	1.07237	0.684523	Caspase-6
P16989	YBX3	1.07236	0.505269	Y-box-binding protein 3
P22102	GART	1.07226	0.551404	Trifunctional purine biosynthetic protein adenosine-3
Q86U90	YRDC	1.07219	0.552064	YrdC domain-containing protein, mitochondrial
P20290	BTF3	1.07212	0.606561	Transcription factor BTF3
Q969U7	PSMG2	1.07198	0.847812	Proteasome assembly chaperone 2
P31040	SDHA	1.0719	0.488541	Succinate dehydrogenase [ubiquinone] flavoprotein subunit, mitochondrial
P48556	PSMD8	1.07186	0.538654	26S proteasome non-ATPase regulatory subunit 8
P53675	CLTCL1	1.07173	0.603993	Clathrin heavy chain 2
Q9BVV7	TIMM21	1.07166	0.651394	Mitochondrial import inner membrane translocase subunit Tim21
Q96CW1	AP2M1	1.07149	0.608739	AP-2 complex subunit mu
Q02878	RPL6	1.07141	0.521176	60S ribosomal protein L6
O43395	PRPF3	1.0714	0.737454	U4/U6 small nuclear ribonucleoprotein Prp3
P45973	CBX5	1.07129	0.503204	Chromobox protein homolog 5
Q8NFQ8	TOR1AIP2	1.0711	0.575127	Torsin-1A-interacting protein 2
Q14257	RCN2	1.0709	0.534377	Reticulocalbin-2
Q96EP5	DAZAP1	1.07087	0.473128	DAZ-associated protein 1
P30419	NMT1	1.07082	0.487215	Glycylpeptide N-tetradecanoyltransferase 1
Q5VST9	OBSCN	1.07074	0.723044	Obscurin
Q8TD19	NEK9	1.07056	0.779969	Serine/threonine-protein kinase Nek9
P06865	HEXA	1.07056	0.878633	Beta-hexosaminidase subunit alpha
Q9BQE3	TUBA1C	1.0704	0.694486	Tubulin alpha-1C chain
Q8TE73	DNAH5	1.07014	0.696469	Dynein heavy chain 5, axonemal
Q86U38	NOP9	1.07004	0.759401	Nucleolar protein 9
O43175	PHGDH	1.07002	0.722593	D-3-phosphoglycerate dehydrogenase
Q9UKK9	NUDT5	1.06996	0.555758	ADP-sugar pyrophosphatase
Q9Y3D5	MRPS18C	1.06995	0.761283	28S ribosomal protein S18c, mitochondrial
P11274	BCR	1.06987	0.85785	Breakpoint cluster region protein
Q9BRT3	MIEN1	1.06987	0.769628	Migration and invasion enhancer 1
P23528	CFL1	1.06983	0.668873	Cofilin-1
P62140	PPP1CB	1.0698	0.470801	Serine/threonine-protein phosphatase PP1-beta catalytic subunit
Q8IUR0	TRAPPC5	1.06948	0.669188	Trafficking protein particle complex subunit 5
Q96C36	PYCR2	1.06942	0.556802	Pyrroline-5-carboxylate reductase 2
Q14195	DPYSL3	1.06934	0.653549	Dihydropyrimidinase-related protein 3
Q9NUQ8	ABCF3	1.06928	0.519533	ATP-binding cassette sub-family F member 3
Q92878	RAD50	1.06919	0.525369	DNA repair protein RAD50
O14979	HNRNPDL	1.06907	0.530769	Heterogeneous nuclear ribonucleoprotein D-like
Q07812	BAX	1.06904	0.537056	Apoptosis regulator BAX
Q9Y2W1	THRAP3	1.06898	0.540937	Thyroid hormone receptor-associated protein 3
P63104	YWHAZ	1.06897	0.491135	14-3-3 protein zeta/delta
Q9NPH2	ISYNA1	1.06883	0.474861	Inositol-3-phosphate synthase 1
Q12893	TMEM115	1.06877	0.732065	Transmembrane protein 115
Q92990	GLMN	1.06868	0.671248	Glomulin
Q9NNW5	WDR6	1.06866	0.89071	WD repeat-containing protein 6
P53621	COPA	1.06863	0.48501	Coatomer subunit alpha
Q0VDG4	SCRN3	1.06836	0.794873	Secernin-3
Q08209	PPP3CA	1.06836	0.616389	Serine/threonine-protein phosphatase 2B catalytic subunit alpha isoform
P35249	RFC4	1.06804	0.769317	Replication factor C subunit 4
P63244	RACK1	1.06784	0.513239	Receptor of activated protein C kinase 1
Q9BYD6	MRPL1	1.06773	0.570705	39S ribosomal protein L1, mitochondrial
Q9Y3Z3	SAMHD1	1.06759	0.72815	Deoxynucleoside triphosphate triphosphohydrolase SAMHD1
Q13561	DCTN2	1.06718	0.51367	Dynactin subunit 2
P68363	TUBA1B	1.06718	0.60437	Tubulin alpha-1B chain
Q86TU7	SETD3	1.06697	0.881039	Actin-histidine N-methyltransferase
O14686	KMT2D	1.06684	0.682729	Histone-lysine N-methyltransferase 2D
P22626	HNRNPA2B1	1.06683	0.497121	Heterogeneous nuclear ribonucleoproteins A2/B1
Q9BV68	RNF126	1.06682	0.635086	E3 ubiquitin-protein ligase RNF126
P50579	METAP2	1.06661	0.654015	Methionine aminopeptidase 2
O43670	ZNF207	1.06648	0.538681	BUB3-interacting and GLEBS motif-containing protein ZNF207
Q13813	SPTAN1	1.06645	0.529817	Spectrin alpha chain, non-erythrocytic 1
Q8TAQ2	SMARCC2	1.06628	0.713905	SWI/SNF complex subunit SMARCC2
Q16540	MRPL23	1.06626	0.582534	39S ribosomal protein L23, mitochondrial
Q969T9	WBP2	1.06626	0.601278	WW domain-binding protein 2
P10909	CLU	1.06625	0.698008	Clusterin
P83916	CBX1	1.0662	0.594712	Chromobox protein homolog 1
P36551	CPOX	1.06618	0.689737	Oxygen-dependent coproporphyrinogen-III oxidase, mitochondrial
Q92616	GCN1	1.06606	0.542323	eIF-2-alpha kinase activator GCN1
Q8IYS1	PM20D2	1.06579	0.637618	Peptidase M20 domain-containing protein 2
P32121	ARRB2	1.06568	0.633476	Beta-arrestin-2
P62072	TIMM10	1.06557	0.58742	Mitochondrial import inner membrane translocase subunit Tim10
P36507	MAP2K2	1.06555	0.704043	Dual specificity mitogen-activated protein kinase kinase 2
Q96C23	GALM	1.06545	0.630558	Aldose 1-epimerase
Q8NB16	MLKL	1.06525	0.593536	Mixed lineage kinase domain-like protein
Q86V85	GPR180	1.06504	0.728949	Integral membrane protein GPR180
Q96EY4	TMA16	1.06498	0.847728	Translation machinery-associated protein 16
P46777	RPL5	1.06468	0.551837	60S ribosomal protein L5
O43776	NARS1	1.06461	0.509978	Asparagine--tRNA ligase, cytoplasmic
Q9H444	CHMP4B	1.06433	0.721876	Charged multivesicular body protein 4b
P62256	UBE2H	1.06421	0.78145	Ubiquitin-conjugating enzyme E2 H
P31947	SFN	1.06418	0.577669	14-3-3 protein sigma
P49006	MARCKSL1	1.06417	0.564246	MARCKS-related protein
Q9UBX3	SLC25A10	1.06415	0.610207	Mitochondrial dicarboxylate carrier
Q15392	DHCR24	1.06403	0.79767	Delta(24)-sterol reductase
Q9UNX4	WDR3	1.06374	0.761617	WD repeat-containing protein 3
P15311	EZR	1.06358	0.624334	Ezrin
P42771	CDKN2A	1.06348	0.625469	Cyclin-dependent kinase inhibitor 2A
P42772	CDKN2B	1.06348	0.625469	Cyclin-dependent kinase 4 inhibitor B
O43251	RBFOX2	1.06345	0.903835	RNA binding protein fox-1 homolog 2
Q9NWB1	RBFOX1	1.06345	0.903835	RNA binding protein fox-1 homolog 1
P08047	SP1	1.06345	0.582643	Transcription factor Sp1
Q96PU5	NEDD4L	1.06333	0.760898	E3 ubiquitin-protein ligase NEDD4-like
Q13042	CDC16	1.06328	0.734143	Cell division cycle protein 16 homolog
P51003	PAPOLA	1.06313	0.760597	Poly(A) polymerase alpha
Q7Z569	BRAP	1.06308	0.823314	BRCA1-associated protein
O43752	STX6	1.06298	0.839966	Syntaxin-6
O94832	MYO1D	1.06281	0.654607	Unconventional myosin-Id
Q9Y6A9	SPCS1	1.06266	0.575457	Signal peptidase complex subunit 1
Q147X3	NAA30	1.0625	0.722536	N-alpha-acetyltransferase 30
Q9UK45	LSM7	1.06216	0.883113	U6 snRNA-associated Sm-like protein LSm7
Q9UPT9	USP22	1.06215	0.923446	Ubiquitin carboxyl-terminal hydrolase 22
Q96A49	SYAP1	1.0621	0.608382	Synapse-associated protein 1
Q9BTK6	PAGR1	1.06206	0.833391	PAXIP1-associated glutamate-rich protein 1
Q9BVS4	RIOK2	1.06198	0.903215	Serine/threonine-protein kinase RIO2
Q92890	UFD1	1.06176	0.687077	Ubiquitin recognition factor in ER-associated degradation protein 1
Q9Y3I0	RTCB	1.06168	0.752512	RNA-splicing ligase RtcB homolog
Q16537	PPP2R5E	1.06154	0.672888	Serine/threonine-protein phosphatase 2A 56 kDa regulatory subunit epsilon isoform
Q8IZP0	ABI1	1.06133	0.583049	Abl interactor 1
Q99805	TM9SF2	1.06129	0.71886	Transmembrane 9 superfamily member 2
P62906	RPL10A	1.06122	0.519613	60S ribosomal protein L10a
P36776	LONP1	1.0608	0.557282	Lon protease homolog, mitochondrial
Q8N3F8	MICALL1	1.06075	0.741225	MICAL-like protein 1
Q9NY12	GAR1	1.06036	0.570697	H/ACA ribonucleoprotein complex subunit 1
P12814	ACTN1	1.06034	0.531141	Alpha-actinin-1
Q93100	PHKB	1.06015	0.634047	Phosphorylase b kinase regulatory subunit beta
P61106	RAB14	1.06012	0.64753	Ras-related protein Rab-14
Q969V6	MRTFA	1.05999	0.740828	Myocardin-related transcription factor A
Q15370	ELOB	1.05998	0.663349	Elongin-B
O00400	SLC33A1	1.05988	0.788417	Acetyl-coenzyme A transporter 1
Q6WCQ1	MPRIP	1.05983	0.802459	Myosin phosphatase Rho-interacting protein
O14617	AP3D1	1.05979	0.7741	AP-3 complex subunit delta-1
Q7Z7K6	CENPV	1.0596	0.909104	Centromere protein V
P62191	PSMC1	1.05928	0.560113	26S proteasome regulatory subunit 4
Q7KZF4	SND1	1.05926	0.653828	Staphylococcal nuclease domain-containing protein 1
O95167	NDUFA3	1.05924	0.676926	NADH dehydrogenase [ubiquinone] 1 alpha subcomplex subunit 3
Q9Y6G9	DYNC1LI1	1.05917	0.622585	Cytoplasmic dynein 1 light intermediate chain 1
P20962	PTMS	1.05914	0.718656	Parathymosin
Q9NTK5	OLA1	1.05885	0.586068	Obg-like ATPase 1
Q14694	USP10	1.05862	0.676786	Ubiquitin carboxyl-terminal hydrolase 10
P51570	GALK1	1.05848	0.667994	Galactokinase
P12694	BCKDHA	1.05845	0.627554	2-oxoisovalerate dehydrogenase subunit alpha, mitochondrial
Q8WWY3	PRPF31	1.05842	0.879564	U4/U6 small nuclear ribonucleoprotein Prp31
Q06210	GFPT1	1.05837	0.677733	Glutamine--fructose-6-phosphate aminotransferase [isomerizing] 1
P23588	EIF4B	1.05831	0.609122	Eukaryotic translation initiation factor 4B
Q8N983	MRPL43	1.05828	0.909461	39S ribosomal protein L43, mitochondrial
Q9Y4X5	ARIH1	1.0581	0.703625	E3 ubiquitin-protein ligase ARIH1
Q13895	BYSL	1.05792	0.699465	Bystin
Q9BTD8	RBM42	1.05789	0.756179	RNA-binding protein 42
Q9NZN8	CNOT2	1.05787	0.766487	CCR4-NOT transcription complex subunit 2
O95793	STAU1	1.05768	0.834383	Double-stranded RNA-binding protein Staufen homolog 1
P78316	NOP14	1.05767	0.659137	Nucleolar protein 14
Q96P48	ARAP1	1.05754	0.643645	Arf-GAP with Rho-GAP domain, ANK repeat and PH domain-containing protein 1
Q9GZT3	SLIRP	1.05748	0.586575	SRA stem-loop-interacting RNA-binding protein, mitochondrial
Q9BT22	ALG1	1.05747	0.762323	Chitobiosyldiphosphodolichol beta-mannosyltransferase
[truncated: 2,589 more rows]

## Sheet: Table S3
Table S3. Results from MS-based phosphoproteomic analysis.
Phosphosite	Protein ID	Gene name	FC	P value	Protein names
Q8IZL8_PELP1_S_477	Q8IZL8	PELP1	17.8983	0.00520571	Proline-, glutamic acid- and leucine-rich protein 1
P27824_CANX_T_562	P27824	CANX	15.31	0.00636775	Calnexin
Q9H6F5_CCDC86_S_66	Q9H6F5	CCDC86	14.6367	0.0116155	Coiled-coil domain-containing protein 86
Q8WVC0_LEO1_S_171	Q8WVC0	LEO1	13.0112	0.000284507	RNA polymerase-associated protein LEO1
Q8WVC0_LEO1_S_179	Q8WVC0	LEO1	13.0112	0.000284507	RNA polymerase-associated protein LEO1
O76094_SRP72_T_624	O76094	SRP72	12.261	0.000223488	Signal recognition particle subunit SRP72
Q9UQ35_SRRM2_T_856	Q9UQ35	SRRM2	10.9421	0.0403045	Serine/arginine repetitive matrix protein 2
Q12888_TP53BP1_S_1430	Q12888	TP53BP1	9.6091	0.00446955	TP53-binding protein 1
P62753_RPS6_S_236	P62753	RPS6	9.03348	0.0933032	40S ribosomal protein S6
Q15149_PLEC_T_4628	Q15149	PLEC	8.67359	0.0424738	Plectin
P62753_RPS6_S_240	P62753	RPS6	8.59091	0.102611	40S ribosomal protein S6
Q96D71_REPS1_S_537	Q96D71	REPS1	8.20532	0.012425	RalBP1-associated Eps domain-containing protein 1
Q9NYL2_MAP3K20_S_637	Q9NYL2	MAP3K20	7.82849	0.00734314	Mitogen-activated protein kinase kinase kinase 20
Q16629_SRSF7_S_196	Q16629	SRSF7	7.63267	0.00100913	Serine/arginine-rich splicing factor 7
Q9UDY2_TJP2_T_925	Q9UDY2	TJP2	7.53893	0.010927	Tight junction protein ZO-2
Q9H2H9_SLC38A1_S_52	Q9H2H9	SLC38A1	7.4851	0.160978	Sodium-coupled neutral amino acid transporter 1
O60841_EIF5B_S_113	O60841	EIF5B	7.445	0.0576202	Eukaryotic translation initiation factor 5B
Q16629_SRSF7_S_192	Q16629	SRSF7	7.34258	0.0018906	Serine/arginine-rich splicing factor 7
Q16629_SRSF7_S_194	Q16629	SRSF7	7.28781	0.00194324	Serine/arginine-rich splicing factor 7
P11137_MAP2_T_1780	P11137	MAP2	7.21663	0.00201575	Microtubule-associated protein 2
P16144_ITGB4_S_1494	P16144	ITGB4	7.21118	0.0709173	Integrin beta-4
P62753_RPS6_S_235	P62753	RPS6	7.15218	0.131981	40S ribosomal protein S6
Q14676_MDC1_S_329	Q14676	MDC1	7.01857	0.027129	Mediator of DNA damage checkpoint protein 1
Q14676_MDC1_T_331	Q14676	MDC1	7.01857	0.027129	Mediator of DNA damage checkpoint protein 1
Q86UU1_PHLDB1_T_516	Q86UU1	PHLDB1	7.00214	0.00567348	Pleckstrin homology-like domain family B member 1
Q6UN15_FIP1L1_S_496	Q6UN15	FIP1L1	6.9627	0.0403021	Pre-mRNA 3'-end-processing factor FIP1
Q8IZL8_PELP1_S_481	Q8IZL8	PELP1	6.83123	0.0186586	Proline-, glutamic acid- and leucine-rich protein 1
Q9NYL2_MAP3K20_S_633	Q9NYL2	MAP3K20	6.67674	0.0487634	Mitogen-activated protein kinase kinase kinase 20
Q6PKG0_LARP1_T_782	Q6PKG0	LARP1	6.64809	0.103654	La-related protein 1
P62753_RPS6_S_246	P62753	RPS6	6.58509	0.0978432	40S ribosomal protein S6
Q5T200_ZC3H13_S_381	Q5T200	ZC3H13	6.51027	0.0208714	Zinc finger CCCH domain-containing protein 13
Q9UQ35_SRRM2_S_435	Q9UQ35	SRRM2	6.35625	0.0804492	Serine/arginine repetitive matrix protein 2
P02545_LMNA_S_22	P02545	LMNA	6.31268	0.0244799	Prelamin-A/C
P23588_EIF4B_S_459	P23588	EIF4B	6.28746	0.0799395	Eukaryotic translation initiation factor 4B
Q8TC71_SPATA18_S_509	Q8TC71	SPATA18	6.25558	0.0449911	Mitochondria-eating protein
Q8WVC0_LEO1_S_162	Q8WVC0	LEO1	6.17332	0.00548949	RNA polymerase-associated protein LEO1
O95359_TACC2_S_2321	O95359	TACC2	6.16029	0.0980678	Transforming acidic coiled-coil-containing protein 2
Q9H4A3_WNK1_S_2029	Q9H4A3	WNK1	6.1438	0.119466	Serine/threonine-protein kinase WNK1
Q86VM9_ZC3H18_S_117	Q86VM9	ZC3H18	6.13657	0.0528517	Zinc finger CCCH domain-containing protein 18
O00418_EEF2K_S_71	O00418	EEF2K	6.11535	0.0108411	Eukaryotic elongation factor 2 kinase
Q9Y281_CFL2_S_3	Q9Y281	CFL2	5.96778	0.00422351	Cofilin-2
Q9UQ35_SRRM2_S_536	Q9UQ35	SRRM2	5.96351	0.142255	Serine/arginine repetitive matrix protein 2
A0FGR8_ESYT2_S_688	A0FGR8	ESYT2	5.9236	0.0599008	Extended synaptotagmin-2
Q9UQ35_SRRM2_S_534	Q9UQ35	SRRM2	5.86272	0.145232	Serine/arginine repetitive matrix protein 2
A0FGR8_ESYT2_S_685	A0FGR8	ESYT2	5.80678	0.0468247	Extended synaptotagmin-2
P12931_SRC_S_17	P12931	SRC	5.79956	0.111136	Proto-oncogene tyrosine-protein kinase Src
Q8N8E3_CEP112_S_171	Q8N8E3	CEP112	5.7278	0.00989206	Centrosomal protein of 112 kDa
Q8N8E3_CEP112_S_173	Q8N8E3	CEP112	5.7278	0.00989206	Centrosomal protein of 112 kDa
P50402_EMD_S_123	P50402	EMD	5.63901	0.107048	Emerin
Q8NC56_LEMD2_S_134	Q8NC56	LEMD2	5.54337	0.0728698	LEM domain-containing protein 2
Q8NC56_LEMD2_S_138	Q8NC56	LEMD2	5.453	0.0841604	LEM domain-containing protein 2
Q8NC56_LEMD2_S_139	Q8NC56	LEMD2	5.453	0.0841604	LEM domain-containing protein 2
A0FGR8_ESYT2_S_691	A0FGR8	ESYT2	5.44522	0.0610931	Extended synaptotagmin-2
P16144_ITGB4_S_1498	P16144	ITGB4	5.34098	0.0644728	Integrin beta-4
Q9H1B7_IRF2BPL_S_658	Q9H1B7	IRF2BPL	5.33071	0.113266	Probable E3 ubiquitin-protein ligase IRF2BPL
Q3B726_TWISTNB_S_297	Q3B726	TWISTNB	5.30703	0.0532103	DNA-directed RNA polymerase I subunit RPA43
Q3B726_TWISTNB_S_299	Q3B726	TWISTNB	5.30703	0.0532103	DNA-directed RNA polymerase I subunit RPA43
Q3B726_TWISTNB_S_300	Q3B726	TWISTNB	5.30703	0.0532103	DNA-directed RNA polymerase I subunit RPA43
Q9Y2W1_THRAP3_S_46	Q9Y2W1	THRAP3	5.29311	0.170001	Thyroid hormone receptor-associated protein 3
P05783_KRT18_S_7	P05783	KRT18	5.26148	0.126664	Keratin, type I cytoskeletal 18
P08559_PDHA1_S_300	P08559	PDHA1	5.2342	0.168978	Pyruvate dehydrogenase E1 component subunit alpha, somatic form, mitochondrial
P53985_SLC16A1_T_466	P53985	SLC16A1	5.20929	0.0195865	Monocarboxylate transporter 1
Q9UQ35_SRRM2_S_295	Q9UQ35	SRRM2	5.19921	0.20356	Serine/arginine repetitive matrix protein 2
Q9UQ35_SRRM2_S_297	Q9UQ35	SRRM2	5.19921	0.20356	Serine/arginine repetitive matrix protein 2
Q9C0C2_TNKS1BP1_S_429	Q9C0C2	TNKS1BP1	5.17154	0.0170916	182 kDa tankyrase-1-binding protein
Q9UQ35_SRRM2_S_437	Q9UQ35	SRRM2	5.13201	0.0962094	Serine/arginine repetitive matrix protein 2
Q5T200_ZC3H13_S_372	Q5T200	ZC3H13	5.06672	0.0283208	Zinc finger CCCH domain-containing protein 13
Q9NYF8_BCLAF1_S_268	Q9NYF8	BCLAF1	5.05735	0.293018	Bcl-2-associated transcription factor 1
Q6PKG0_LARP1_T_788	Q6PKG0	LARP1	4.98718	0.189425	La-related protein 1
Q3B726_TWISTNB_Y_302	Q3B726	TWISTNB	4.98704	0.0613203	DNA-directed RNA polymerase I subunit RPA43
Q9NYV4_CDK12_S_332	Q9NYV4	CDK12	4.97002	0.163151	Cyclin-dependent kinase 12
Q96B23_C18orf25_S_69	Q96B23	C18orf25	4.94659	0.141025	Uncharacterized protein C18orf25
Q14160_SCRIB_S_1223	Q14160	SCRIB	4.90781	0.0823515	Protein scribble homolog
Q5T200_ZC3H13_S_370	Q5T200	ZC3H13	4.89406	0.0310335	Zinc finger CCCH domain-containing protein 13
Q13136_PPFIA1_S_242	Q13136	PPFIA1	4.87634	0.0245582	Liprin-alpha-1
Q641Q2_WASHC2A_S_619	Q641Q2	WASHC2A	4.8754	0.110741	WASH complex subunit 2A
Q641Q2_WASHC2A_S_620	Q641Q2	WASHC2A	4.8754	0.110741	WASH complex subunit 2A
Q9Y4E1_WASHC2C_S_619	Q9Y4E1	WASHC2C	4.8754	0.110741	WASH complex subunit 2C
Q9Y4E1_WASHC2C_S_620	Q9Y4E1	WASHC2C	4.8754	0.110741	WASH complex subunit 2C
Q14004_CDK13_S_340	Q14004	CDK13	4.85894	0.0759044	Cyclin-dependent kinase 13
Q14004_CDK13_S_342	Q14004	CDK13	4.85894	0.0759044	Cyclin-dependent kinase 13
P51991_HNRNPA3_S_358	P51991	HNRNPA3	4.84196	0.0816077	Heterogeneous nuclear ribonucleoprotein A3
Q14738_PPP2R5D_S_89	Q14738	PPP2R5D	4.82487	0.144045	Serine/threonine-protein phosphatase 2A 56 kDa regulatory subunit delta isoform
Q14738_PPP2R5D_S_90	Q14738	PPP2R5D	4.82487	0.144045	Serine/threonine-protein phosphatase 2A 56 kDa regulatory subunit delta isoform
Q8WUM9_SLC20A1_S_269	Q8WUM9	SLC20A1	4.79883	0.126702	Sodium-dependent phosphate transporter 1
Q96JF6_ZNF594_S_6	Q96JF6	ZNF594	4.78992	0.0215083	Zinc finger protein 594
Q96JF6_ZNF594_S_11	Q96JF6	ZNF594	4.78992	0.0215083	Zinc finger protein 594
Q9HCN4_GPN1_S_338	Q9HCN4	GPN1	4.7648	0.118808	GPN-loop GTPase 1
Q96TA1_NIBAN2_S_641	Q96TA1	NIBAN2	4.73871	0.150453	Protein Niban 2
Q9BQ52_ELAC2_S_208	Q9BQ52	ELAC2	4.73793	0.130464	Zinc phosphodiesterase ELAC protein 2
Q14157_UBAP2L_S_605	Q14157	UBAP2L	4.7249	0.122868	Ubiquitin-associated protein 2-like
Q58EX2_SDK2_S_1999	Q58EX2	SDK2	4.70736	0.0167627	Protein sidekick-2
Q58EX2_SDK2_S_2003	Q58EX2	SDK2	4.70736	0.0167627	Protein sidekick-2
Q8WUM9_SLC20A1_S_265	Q8WUM9	SLC20A1	4.70251	0.13794	Sodium-dependent phosphate transporter 1
P50402_EMD_T_122	P50402	EMD	4.7013	0.197184	Emerin
P17096_HMGA1_S_99	P17096	HMGA1	4.68323	0.111645	High mobility group protein HMG-I/HMG-Y
P17096_HMGA1_S_102	P17096	HMGA1	4.68323	0.111645	High mobility group protein HMG-I/HMG-Y
P17096_HMGA1_S_103	P17096	HMGA1	4.68323	0.111645	High mobility group protein HMG-I/HMG-Y
O14976_GAK_S_829	O14976	GAK	4.67186	0.0603912	Cyclin-G-associated kinase
Q14157_UBAP2L_S_609	Q14157	UBAP2L	4.66622	0.14352	Ubiquitin-associated protein 2-like
Q86UU1_PHLDB1_S_520	Q86UU1	PHLDB1	4.65573	0.0167158	Pleckstrin homology-like domain family B member 1
Q969G5_CAVIN3_S_165	Q969G5	CAVIN3	4.64631	0.131947	Caveolae-associated protein 3
Q969G5_CAVIN3_S_166	Q969G5	CAVIN3	4.64631	0.131947	Caveolae-associated protein 3
Q969E4_TCEAL3_S_30	Q969E4	TCEAL3	4.64414	0.156945	Transcription elongation factor A protein-like 3
P60468_SEC61B_S_17	P60468	SEC61B	4.63529	0.195708	Protein transport protein Sec61 subunit beta
Q86UU1_PHLDB1_S_518	Q86UU1	PHLDB1	4.62137	0.0167307	Pleckstrin homology-like domain family B member 1
Q9Y6D5_ARFGEF2_S_617	Q9Y6D5	ARFGEF2	4.61467	0.00477973	Brefeldin A-inhibited guanine nucleotide-exchange protein 2
Q9UQ35_SRRM2_S_440	Q9UQ35	SRRM2	4.60997	0.145223	Serine/arginine repetitive matrix protein 2
Q9BQ52_ELAC2_S_212	Q9BQ52	ELAC2	4.60218	0.106962	Zinc phosphodiesterase ELAC protein 2
Q9BQ52_ELAC2_S_213	Q9BQ52	ELAC2	4.60218	0.106962	Zinc phosphodiesterase ELAC protein 2
Q3KQU3_MAP7D1_S_113	Q3KQU3	MAP7D1	4.59383	0.0983896	MAP7 domain-containing protein 1
P47712_PLA2G4A_S_434	P47712	PLA2G4A	4.59232	0.0743953	Cytosolic phospholipase A2
Q9Y2W1_THRAP3_S_47	Q9Y2W1	THRAP3	4.59136	0.141937	Thyroid hormone receptor-associated protein 3
Q9Y2W1_THRAP3_S_49	Q9Y2W1	THRAP3	4.59136	0.141937	Thyroid hormone receptor-associated protein 3
Q9Y2W1_THRAP3_S_51	Q9Y2W1	THRAP3	4.59136	0.141937	Thyroid hormone receptor-associated protein 3
Q9Y2W1_THRAP3_S_53	Q9Y2W1	THRAP3	4.59136	0.141937	Thyroid hormone receptor-associated protein 3
P35222_CTNNB1_S_552	P35222	CTNNB1	4.55823	0.0996567	Catenin beta-1
P62995_TRA2B_S_264	P62995	TRA2B	4.52742	0.207369	Transformer-2 protein homolog beta
Q13595_TRA2A_S_260	Q13595	TRA2A	4.52742	0.207369	Transformer-2 protein homolog alpha
O00418_EEF2K_S_72	O00418	EEF2K	4.51087	0.0770998	Eukaryotic elongation factor 2 kinase
P16144_ITGB4_S_1457	P16144	ITGB4	4.50659	0.0337569	Integrin beta-4
Q8ND56_LSM14A_S_183	Q8ND56	LSM14A	4.49539	0.048066	Protein LSM14 homolog A
Q9NW75_GPATCH2_S_89	Q9NW75	GPATCH2	4.49451	0.0942002	G patch domain-containing protein 2
Q9NW75_GPATCH2_S_92	Q9NW75	GPATCH2	4.49451	0.0942002	G patch domain-containing protein 2
Q9NW75_GPATCH2_S_94	Q9NW75	GPATCH2	4.49451	0.0942002	G patch domain-containing protein 2
Q9NW75_GPATCH2_S_95	Q9NW75	GPATCH2	4.49451	0.0942002	G patch domain-containing protein 2
P02545_LMNA_S_392	P02545	LMNA	4.46643	0.15746	Prelamin-A/C
O75179_ANKRD17_S_2045	O75179	ANKRD17	4.46167	0.0235362	Ankyrin repeat domain-containing protein 17
O14639_ABLIM1_S_452	O14639	ABLIM1	4.44179	0.0869769	Actin-binding LIM protein 1
O95817_BAG3_S_173	O95817	BAG3	4.4303	0.114981	BAG family molecular chaperone regulator 3
Q9Y5J1_UTP18_S_206	Q9Y5J1	UTP18	4.38489	0.00474194	U3 small nucleolar RNA-associated protein 18 homolog
Q9NYV4_CDK12_S_338	Q9NYV4	CDK12	4.38368	0.101733	Cyclin-dependent kinase 12
O14976_GAK_S_826	O14976	GAK	4.38185	0.063396	Cyclin-G-associated kinase
Q8IYB3_SRRM1_S_717	Q8IYB3	SRRM1	4.38082	0.277919	Serine/arginine repetitive matrix protein 1
Q96I25_RBM17_S_222	Q96I25	RBM17	4.37739	0.162086	Splicing factor 45
Q7Z4V5_HDGFL2_S_366	Q7Z4V5	HDGFL2	4.36787	0.0831381	Hepatoma-derived growth factor-related protein 2
Q7Z4V5_HDGFL2_S_369	Q7Z4V5	HDGFL2	4.36787	0.0831381	Hepatoma-derived growth factor-related protein 2
Q7Z4V5_HDGFL2_S_370	Q7Z4V5	HDGFL2	4.36787	0.0831381	Hepatoma-derived growth factor-related protein 2
Q9Y4F1_FARP1_S_894	Q9Y4F1	FARP1	4.36554	0.128976	FERM, ARHGEF and pleckstrin domain-containing protein 1
Q9Y5S2_CDC42BPB_S_1690	Q9Y5S2	CDC42BPB	4.36493	0.204106	Serine/threonine-protein kinase MRCK beta
Q9UQ35_SRRM2_S_1014	Q9UQ35	SRRM2	4.35167	0.0773265	Serine/arginine repetitive matrix protein 2
Q7L2J0_MEPCE_S_69	Q7L2J0	MEPCE	4.35001	0.120532	7SK snRNA methylphosphate capping enzyme
Q9H7L9_SUDS3_S_236	Q9H7L9	SUDS3	4.34906	0.0951957	Sin3 histone deacetylase corepressor complex component SDS3
P55197_MLLT10_S_680	P55197	MLLT10	4.34827	0.0408698	Protein AF-10
Q96SB4_SRPK1_S_309	Q96SB4	SRPK1	4.33211	0.11165	SRSF protein kinase 1
Q8N3F8_MICALL1_S_621	Q8N3F8	MICALL1	4.32013	0.0975089	MICAL-like protein 1
O95810_CAVIN2_S_192	O95810	CAVIN2	4.31524	0.129765	Caveolae-associated protein 2
Q9UQ35_SRRM2_S_408	Q9UQ35	SRRM2	4.31473	0.0219601	Serine/arginine repetitive matrix protein 2
Q92538_GBF1_S_349	Q92538	GBF1	4.30813	0.0722656	Golgi-specific brefeldin A-resistance guanine nucleotide exchange factor 1
Q8TEA8_DTD1_S_197	Q8TEA8	DTD1	4.27195	0.0404701	D-aminoacyl-tRNA deacylase 1
P51116_FXR2_T_598	P51116	FXR2	4.2636	0.00993365	Fragile X mental retardation syndrome-related protein 2
Q96T23_RSF1_S_622	Q96T23	RSF1	4.25672	0.0582606	Remodeling and spacing factor 1
Q9UHR5_SAP30BP_S_72	Q9UHR5	SAP30BP	4.2452	0.0876702	SAP30-binding protein
Q96T37_RBM15_S_670	Q96T37	RBM15	4.21788	0.174061	RNA-binding protein 15
Q96T37_RBM15_S_674	Q96T37	RBM15	4.21788	0.174061	RNA-binding protein 15
Q9H2H9_SLC38A1_T_54	Q9H2H9	SLC38A1	4.21468	0.267886	Sodium-coupled neutral amino acid transporter 1
Q9UKY1_ZHX1_S_47	Q9UKY1	ZHX1	4.21138	0.0196072	Zinc fingers and homeoboxes protein 1
Q9UKY1_ZHX1_S_48	Q9UKY1	ZHX1	4.21138	0.0196072	Zinc fingers and homeoboxes protein 1
Q9UQ35_SRRM2_S_782	Q9UQ35	SRRM2	4.20352	0.0304603	Serine/arginine repetitive matrix protein 2
Q3KQU3_MAP7D1_S_116	Q3KQU3	MAP7D1	4.1753	0.129958	MAP7 domain-containing protein 1
O95696_BRD1_S_1052	O95696	BRD1	4.16239	0.0982966	Bromodomain-containing protein 1
O95696_BRD1_S_1055	O95696	BRD1	4.16239	0.0982966	Bromodomain-containing protein 1
Q8IYB3_SRRM1_S_616	Q8IYB3	SRRM1	4.15805	0.201561	Serine/arginine repetitive matrix protein 1
Q8IYB3_SRRM1_T_614	Q8IYB3	SRRM1	4.15805	0.201561	Serine/arginine repetitive matrix protein 1
Q15154_PCM1_S_69	Q15154	PCM1	4.15619	0.083067	Pericentriolar material 1 protein
Q14669_TRIP12_S_1317	Q14669	TRIP12	4.14573	0.0204109	E3 ubiquitin-protein ligase TRIP12
Q14669_TRIP12_S_1322	Q14669	TRIP12	4.14573	0.0204109	E3 ubiquitin-protein ligase TRIP12
Q9Y520_PRRC2C_S_1249	Q9Y520	PRRC2C	4.14371	0.0368748	Protein PRRC2C
Q9H307_PNN_S_100	Q9H307	PNN	4.12474	0.258521	Pinin
P50479_PDLIM4_S_120	P50479	PDLIM4	4.11708	0.121346	PDZ and LIM domain protein 4
Q9H2H9_SLC38A1_T_17	Q9H2H9	SLC38A1	4.11563	0.0650624	Sodium-coupled neutral amino acid transporter 1
Q9Y2W1_THRAP3_S_55	Q9Y2W1	THRAP3	4.11137	0.170919	Thyroid hormone receptor-associated protein 3
Q9UQ35_SRRM2_S_1854	Q9UQ35	SRRM2	4.10522	0.181439	Serine/arginine repetitive matrix protein 2
Q5T4S7_UBR4_T_2715	Q5T4S7	UBR4	4.09707	0.0676304	E3 ubiquitin-protein ligase UBR4
P46379_BAG6_S_973	P46379	BAG6	4.09524	0.123569	Large proline-rich protein BAG6
Q9NTJ3_SMC4_S_28	Q9NTJ3	SMC4	4.0912	0.0467921	Structural maintenance of chromosomes protein 4
Q8N108_MIER1_S_377	Q8N108	MIER1	4.07865	0.00632886	Mesoderm induction early response protein 1
Q08AD1_CAMSAP2_S_464	Q08AD1	CAMSAP2	4.07173	0.0682277	Calmodulin-regulated spectrin-associated protein 2
Q5JTV8_TOR1AIP1_S_135	Q5JTV8	TOR1AIP1	4.06726	0.0378596	Torsin-1A-interacting protein 1
P15924_DSP_S_1127	P15924	DSP	4.06674	0.124966	Desmoplakin
Q9UQ35_SRRM2_S_300	Q9UQ35	SRRM2	4.06348	0.0564172	Serine/arginine repetitive matrix protein 2
Q5QJE6_DNTTIP2_S_145	Q5QJE6	DNTTIP2	4.06248	0.0752204	Deoxynucleotidyltransferase terminal-interacting protein 2
Q13523_PRPF4B_S_354	Q13523	PRPF4B	4.0619	0.298009	Serine/threonine-protein kinase PRP4 homolog
Q13523_PRPF4B_S_356	Q13523	PRPF4B	4.0619	0.298009	Serine/threonine-protein kinase PRP4 homolog
Q96G46_DUS3L_T_273	Q96G46	DUS3L	4.055	0.126741	tRNA-dihydrouridine(47) synthase [NAD(P)(+)]-like
Q7L1V2_MON1B_S_59	Q7L1V2	MON1B	4.05423	0.0214565	Vacuolar fusion protein MON1 homolog B
P49321_NASP_S_480	P49321	NASP	4.05201	0.0491578	Nuclear autoantigenic sperm protein
Q01518_CAP1_S_308	Q01518	CAP1	4.04842	0.124722	Adenylyl cyclase-associated protein 1
P49321_NASP_T_477	P49321	NASP	4.04335	0.0494198	Nuclear autoantigenic sperm protein
P51858_HDGF_S_202	P51858	HDGF	4.04049	0.0727062	Hepatoma-derived growth factor
Q9NU22_MDN1_S_4752	Q9NU22	MDN1	4.03783	0.0959078	Midasin
P07900_HSP90AA1_S_252	P07900	HSP90AA1	4.01414	0.0834516	Heat shock protein HSP 90-alpha
P35579_MYH9_S_1943	P35579	MYH9	4.0128	0.0463352	Myosin-9
Q86UU0_BCL9L_S_987	Q86UU0	BCL9L	4.0004	0.0592266	B-cell CLL/lymphoma 9-like protein
Q9NU22_MDN1_S_4754	Q9NU22	MDN1	3.99979	0.0958578	Midasin
Q02880_TOP2B_S_1581	Q02880	TOP2B	3.99707	0.0576042	DNA topoisomerase 2-beta
Q9H307_PNN_S_96	Q9H307	PNN	3.97306	0.269831	Pinin
P49450_CENPA_S_17	P49450	CENPA	3.97278	0.245189	Histone H3-like centromeric protein A
P49450_CENPA_S_19	P49450	CENPA	3.97278	0.245189	Histone H3-like centromeric protein A
Q13263_TRIM28_S_600	Q13263	TRIM28	3.96555	0.0576487	Transcription intermediary factor 1-beta
Q7L0J3_SV2A_S_80	Q7L0J3	SV2A	3.9615	0.0839366	Synaptic vesicle glycoprotein 2A
Q7L0J3_SV2A_S_81	Q7L0J3	SV2A	3.9615	0.0839366	Synaptic vesicle glycoprotein 2A
Q9BPX3_NCAPG_S_973	Q9BPX3	NCAPG	3.95367	0.16402	Condensin complex subunit 3
Q9BPX3_NCAPG_S_975	Q9BPX3	NCAPG	3.95367	0.16402	Condensin complex subunit 3
P48634_PRRC2A_T_1087	P48634	PRRC2A	3.95151	0.0363591	Protein PRRC2A
Q8IYB3_SRRM1_S_583	Q8IYB3	SRRM1	3.93987	0.229452	Serine/arginine repetitive matrix protein 1
Q00613_HSF1_T_369	Q00613	HSF1	3.9366	0.118484	Heat shock factor protein 1
Q12802_AKAP13_S_1929	Q12802	AKAP13	3.91839	0.137642	A-kinase anchor protein 13
Q8IYB3_SRRM1_T_581	Q8IYB3	SRRM1	3.91834	0.23193	Serine/arginine repetitive matrix protein 1
P08651_NFIC_S_339	P08651	NFIC	3.91334	0.0767961	Nuclear factor 1 C-type
P78332_RBM6_S_362	P78332	RBM6	3.9095	0.0932664	RNA-binding protein 6
Q92922_SMARCC1_S_328	Q92922	SMARCC1	3.88616	0.218515	SWI/SNF complex subunit SMARCC1
Q92922_SMARCC1_S_330	Q92922	SMARCC1	3.88616	0.218515	SWI/SNF complex subunit SMARCC1
P35269_GTF2F1_S_377	P35269	GTF2F1	3.88278	0.0127498	General transcription factor IIF subunit 1
P35269_GTF2F1_S_380	P35269	GTF2F1	3.88278	0.0127498	General transcription factor IIF subunit 1
P35269_GTF2F1_S_381	P35269	GTF2F1	3.88278	0.0127498	General transcription factor IIF subunit 1
Q5VZL5_ZMYM4_S_1542	Q5VZL5	ZMYM4	3.87982	0.0843285	Zinc finger MYM-type protein 4
Q5VZL5_ZMYM4_S_1547	Q5VZL5	ZMYM4	3.87982	0.0843285	Zinc finger MYM-type protein 4
Q01518_CAP1_S_310	Q01518	CAP1	3.87178	0.122953	Adenylyl cyclase-associated protein 1
Q9BVJ6_UTP14A_S_29	Q9BVJ6	UTP14A	3.87053	0.0511091	U3 small nucleolar RNA-associated protein 14 homolog A
Q9BVJ6_UTP14A_S_31	Q9BVJ6	UTP14A	3.87053	0.0511091	U3 small nucleolar RNA-associated protein 14 homolog A
O43294_TGFB1I1_S_141	O43294	TGFB1I1	3.86288	0.0141252	Transforming growth factor beta-1-induced transcript 1 protein
Q6UN15_FIP1L1_S_500	Q6UN15	FIP1L1	3.85495	0.0699279	Pre-mRNA 3'-end-processing factor FIP1
P47712_PLA2G4A_S_435	P47712	PLA2G4A	3.85009	0.110961	Cytosolic phospholipase A2
Q9H501_ESF1_S_657	Q9H501	ESF1	3.84565	0.0397023	ESF1 homolog
Q9H501_ESF1_S_663	Q9H501	ESF1	3.84565	0.0397023	ESF1 homolog
Q5T4S7_UBR4_S_2719	Q5T4S7	UBR4	3.83434	0.0687361	E3 ubiquitin-protein ligase UBR4
P46379_BAG6_S_964	P46379	BAG6	3.83306	0.152539	Large proline-rich protein BAG6
P23588_EIF4B_S_442	P23588	EIF4B	3.83259	0.0522906	Eukaryotic translation initiation factor 4B
Q96ST2_IWS1_S_248	Q96ST2	IWS1	3.83182	0.146014	Protein IWS1 homolog
Q6NZI2_CAVIN1_S_365	Q6NZI2	CAVIN1	3.82403	0.281369	Caveolae-associated protein 1
Q6NZI2_CAVIN1_S_366	Q6NZI2	CAVIN1	3.82403	0.281369	Caveolae-associated protein 1
P0DJ93_SMIM13_S_58	P0DJ93	SMIM13	3.82141	0.152926	Small integral membrane protein 13
P0DJ93_SMIM13_S_60	P0DJ93	SMIM13	3.82141	0.152926	Small integral membrane protein 13
Q9UBF8_PI4KB_S_428	Q9UBF8	PI4KB	3.81839	0.0973585	Phosphatidylinositol 4-kinase beta
Q9Y608_LRRFIP2_S_320	Q9Y608	LRRFIP2	3.81758	0.0662643	Leucine-rich repeat flightless-interacting protein 2
Q5T1M5_FKBP15_S_956	Q5T1M5	FKBP15	3.81598	0.0937849	FK506-binding protein 15
Q00613_HSF1_S_363	Q00613	HSF1	3.81084	0.132087	Heat shock factor protein 1
P29966_MARCKS_T_133	P29966	MARCKS	3.80746	0.0215931	Myristoylated alanine-rich C-kinase substrate
Q01082_SPTBN1_S_2138	Q01082	SPTBN1	3.80718	0.12054	Spectrin beta chain, non-erythrocytic 1
Q92733_PRCC_S_157	Q92733	PRCC	3.80475	0.0646934	Proline-rich protein PRCC
Q92733_PRCC_S_159	Q92733	PRCC	3.80475	0.0646934	Proline-rich protein PRCC
Q96JP5_ZFP91_S_83	Q96JP5	ZFP91	3.79963	0.0870432	E3 ubiquitin-protein ligase ZFP91
O60245_PCDH7_S_1000	O60245	PCDH7	3.79781	0.106277	Protocadherin-7
Q9NPQ8_RIC8A_Y_435	Q9NPQ8	RIC8A	3.79642	0.017214	Synembryn-A
Q9UH99_SUN2_S_112	Q9UH99	SUN2	3.79393	0.0110179	SUN domain-containing protein 2
P46013_MKI67_S_2466	P46013	MKI67	3.79246	0.0962123	Proliferation marker protein Ki-67
Q6Y7W6_GIGYF2_S_335	Q6Y7W6	GIGYF2	3.78988	0.102647	GRB10-interacting GYF protein 2
P85037_FOXK1_T_436	P85037	FOXK1	3.7873	0.124888	Forkhead box protein K1
Q01130_SRSF2_S_206	Q01130	SRSF2	3.7861	0.131452	Serine/arginine-rich splicing factor 2
Q01130_SRSF2_S_208	Q01130	SRSF2	3.7861	0.131452	Serine/arginine-rich splicing factor 2
Q12888_TP53BP1_S_1094	Q12888	TP53BP1	3.7813	0.0856016	TP53-binding protein 1
Q12888_TP53BP1_S_1101	Q12888	TP53BP1	3.7813	0.0856016	TP53-binding protein 1
O60716_CTNND1_S_252	O60716	CTNND1	3.77067	0.0999173	Catenin delta-1
Q96PK6_RBM14_S_220	Q96PK6	RBM14	3.76929	0.224222	RNA-binding protein 14
Q09666_AHNAK_S_5841	Q09666	AHNAK	3.76892	0.262082	Neuroblast differentiation-associated protein AHNAK
Q9UPS6_SETD1B_S_1659	Q9UPS6	SETD1B	3.76891	0.0373564	Histone-lysine N-methyltransferase SETD1B
Q9UPS6_SETD1B_S_1663	Q9UPS6	SETD1B	3.76891	0.0373564	Histone-lysine N-methyltransferase SETD1B
Q9UQ35_SRRM2_S_1857	Q9UQ35	SRRM2	3.76869	0.197625	Serine/arginine repetitive matrix protein 2
Q9H2J7_SLC6A15_S_687	Q9H2J7	SLC6A15	3.76858	0.0124651	Sodium-dependent neutral amino acid transporter B(0)AT2
Q14839_CHD4_S_319	Q14839	CHD4	3.76653	0.163444	Chromodomain-helicase-DNA-binding protein 4
Q9UQ35_SRRM2_T_2069	Q9UQ35	SRRM2	3.76639	0.0500679	Serine/arginine repetitive matrix protein 2
Q6Y7W6_GIGYF2_S_337	Q6Y7W6	GIGYF2	3.76577	0.0886958	GRB10-interacting GYF protein 2
Q8ND56_LSM14A_S_216	Q8ND56	LSM14A	3.76483	0.15702	Protein LSM14 homolog A
Q9UQ35_SRRM2_T_384	Q9UQ35	SRRM2	3.75402	0.0387199	Serine/arginine repetitive matrix protein 2
P18583_SON_S_1784	P18583	SON	3.74938	0.123859	Protein SON
P48634_PRRC2A_T_1108	P48634	PRRC2A	3.74295	0.116463	Protein PRRC2A
Q14839_CHD4_S_308	Q14839	CHD4	3.74155	0.161147	Chromodomain-helicase-DNA-binding protein 4
Q14839_CHD4_S_309	Q14839	CHD4	3.74155	0.161147	Chromodomain-helicase-DNA-binding protein 4
Q14839_CHD4_S_310	Q14839	CHD4	3.74155	0.161147	Chromodomain-helicase-DNA-binding protein 4
Q9UQ35_SRRM2_S_950	Q9UQ35	SRRM2	3.73942	0.225082	Serine/arginine repetitive matrix protein 2
O00418_EEF2K_S_74	O00418	EEF2K	3.73941	0.066234	Eukaryotic elongation factor 2 kinase
O75376_NCOR1_S_172	O75376	NCOR1	3.73003	0.131995	Nuclear receptor corepressor 1
Q96PK6_RBM14_S_215	Q96PK6	RBM14	3.72778	0.229152	RNA-binding protein 14
Q9UHB7_AFF4_S_1055	Q9UHB7	AFF4	3.72666	0.0241295	AF4/FMR2 family member 4
Q9UHB7_AFF4_S_1058	Q9UHB7	AFF4	3.72666	0.0241295	AF4/FMR2 family member 4
P35580_MYH10_S_1937	P35580	MYH10	3.72189	0.0229654	Myosin-10
P67809_YBX1_S_165	P67809	YBX1	3.70884	0.12801	Y-box-binding protein 1
Q7L0J3_SV2A_T_84	Q7L0J3	SV2A	3.70544	0.108567	Synaptic vesicle glycoprotein 2A
P47712_PLA2G4A_S_437	P47712	PLA2G4A	3.70344	0.172169	Cytosolic phospholipase A2
Q8IYB3_SRRM1_S_402	Q8IYB3	SRRM1	3.69964	0.200383	Serine/arginine repetitive matrix protein 1
Q8IYB3_SRRM1_T_406	Q8IYB3	SRRM1	3.69964	0.200383	Serine/arginine repetitive matrix protein 1
P46379_BAG6_S_113	P46379	BAG6	3.69921	0.091005	Large proline-rich protein BAG6
Q8IYB3_SRRM1_S_560	Q8IYB3	SRRM1	3.69899	0.26386	Serine/arginine repetitive matrix protein 1
Q8IYB3_SRRM1_S_562	Q8IYB3	SRRM1	3.69899	0.26386	Serine/arginine repetitive matrix protein 1
Q9Y4K1_CRYBG1_S_16	Q9Y4K1	CRYBG1	3.69876	0.0632065	Beta/gamma crystallin domain-containing protein 1
Q9BR39_JPH2_S_486	Q9BR39	JPH2	3.69577	0.179891	Junctophilin-2
Q9BR39_JPH2_T_490	Q9BR39	JPH2	3.69577	0.179891	Junctophilin-2
A1L170_C1orf226_S_222	A1L170	C1orf226	3.69015	0.177555	Uncharacterized protein C1orf226
A1L170_C1orf226_S_223	A1L170	C1orf226	3.69015	0.177555	Uncharacterized protein C1orf226
Q9H2J7_SLC6A15_S_701	Q9H2J7	SLC6A15	3.68924	0.11396	Sodium-dependent neutral amino acid transporter B(0)AT2
Q8NCM8_DYNC2H1_T_1916	Q8NCM8	DYNC2H1	3.68505	0.140926	Cytoplasmic dynein 2 heavy chain 1
P42166_TMPO_S_158	P42166	TMPO	3.6787	0.0169435	Lamina-associated polypeptide 2, isoform alpha
P42167_TMPO_S_158	P42167	TMPO	3.6787	0.0169435	Lamina-associated polypeptide 2, isoforms beta/gamma
Q13610_PWP1_S_50	Q13610	PWP1	3.6744	0.144284	Periodic tryptophan protein 1 homolog
Q70Z53_FRA10AC1_S_9	Q70Z53	FRA10AC1	3.66833	0.0747696	Protein FRA10AC1
Q70Z53_FRA10AC1_S_12	Q70Z53	FRA10AC1	3.66833	0.0747696	Protein FRA10AC1
P36915_GNL1_T_48	P36915	GNL1	3.66237	0.0764949	Guanine nucleotide-binding protein-like 1
Q9BVJ6_UTP14A_S_405	Q9BVJ6	UTP14A	3.65029	0.0301079	U3 small nucleolar RNA-associated protein 14 homolog A
Q9BVJ6_UTP14A_S_407	Q9BVJ6	UTP14A	3.65029	0.0301079	U3 small nucleolar RNA-associated protein 14 homolog A
Q7L2J0_MEPCE_S_60	Q7L2J0	MEPCE	3.64645	0.142891	7SK snRNA methylphosphate capping enzyme
Q07955_SRSF1_S_199	Q07955	SRSF1	3.64331	0.167744	Serine/arginine-rich splicing factor 1
Q9UPN9_TRIM33_S_1105	Q9UPN9	TRIM33	3.64271	0.157834	E3 ubiquitin-protein ligase TRIM33
Q9UPN9_TRIM33_T_1102	Q9UPN9	TRIM33	3.64271	0.157834	E3 ubiquitin-protein ligase TRIM33
Q9BVC5_C2orf49_S_182	Q9BVC5	C2orf49	3.64229	0.0472235	Ashwin
Q96JH7_VCPIP1_S_994	Q96JH7	VCPIP1	3.63972	0.143681	Deubiquitinating protein VCIP135
Q9UQ35_SRRM2_S_988	Q9UQ35	SRRM2	3.63864	0.065766	Serine/arginine repetitive matrix protein 2
Q9BRL6_SRSF8_S_158	Q9BRL6	SRSF8	3.63692	0.203189	Serine/arginine-rich splicing factor 8
Q5T4S7_UBR4_T_2724	Q5T4S7	UBR4	3.63226	0.0725308	E3 ubiquitin-protein ligase UBR4
Q6Y7W6_GIGYF2_S_340	Q6Y7W6	GIGYF2	3.62974	0.0965552	GRB10-interacting GYF protein 2
Q03001_DST_S_7510	Q03001	DST	3.62595	0.037357	Dystonin
Q03001_DST_S_7513	Q03001	DST	3.62595	0.037357	Dystonin
Q9UQ35_SRRM2_T_1003	Q9UQ35	SRRM2	3.61581	0.119991	Serine/arginine repetitive matrix protein 2
Q8IV63_VRK3_S_55	Q8IV63	VRK3	3.61213	0.105717	Inactive serine/threonine-protein kinase VRK3
Q86UP2_KTN1_S_75	Q86UP2	KTN1	3.61119	0.147112	Kinectin
Q9Y520_PRRC2C_T_1244	Q9Y520	PRRC2C	3.60817	0.0642463	Protein PRRC2C
Q9UQ35_SRRM2_T_1856	Q9UQ35	SRRM2	3.60603	0.26702	Serine/arginine repetitive matrix protein 2
Q9Y2W1_THRAP3_S_315	Q9Y2W1	THRAP3	3.59509	0.142917	Thyroid hormone receptor-associated protein 3
Q6P6C2_ALKBH5_S_64	Q6P6C2	ALKBH5	3.59378	0.0927332	RNA demethylase ALKBH5
P49006_MARCKSL1_S_22	P49006	MARCKSL1	3.5937	0.0799601	MARCKS-related protein
Q07955_SRSF1_S_201	Q07955	SRSF1	3.59366	0.169318	Serine/arginine-rich splicing factor 1
Q9Y2W1_THRAP3_S_320	Q9Y2W1	THRAP3	3.59197	0.145908	Thyroid hormone receptor-associated protein 3
P49023_PXN_S_85	P49023	PXN	3.58888	0.0936967	Paxillin
P62995_TRA2B_S_266	P62995	TRA2B	3.58887	0.247719	Transformer-2 protein homolog beta
Q13595_TRA2A_S_262	Q13595	TRA2A	3.58887	0.247719	Transformer-2 protein homolog alpha
A0FGR8_ESYT2_S_755	A0FGR8	ESYT2	3.58279	0.0263548	Extended synaptotagmin-2
P24928_POLR2A_S_1913	P24928	POLR2A	3.57948	0.0199541	DNA-directed RNA polymerase II subunit RPB1
Q92685_ALG3_S_11	Q92685	ALG3	3.57851	0.0792074	Dol-P-Man:Man(5)GlcNAc(2)-PP-Dol alpha-1,3-mannosyltransferase
P07900_HSP90AA1_S_263	P07900	HSP90AA1	3.57592	0.0681956	Heat shock protein HSP 90-alpha
Q07955_SRSF1_S_205	Q07955	SRSF1	3.57379	0.17749	Serine/arginine-rich splicing factor 1
Q6P6C2_ALKBH5_S_69	Q6P6C2	ALKBH5	3.5736	0.0716819	RNA demethylase ALKBH5
Q96QD8_SLC38A2_S_22	Q96QD8	SLC38A2	3.57257	0.142735	Sodium-coupled neutral amino acid transporter 2
Q9UKV3_ACIN1_S_243	Q9UKV3	ACIN1	3.57244	0.0979133	Apoptotic chromatin condensation inducer in the nucleus
Q3B726_TWISTNB_S_304	Q3B726	TWISTNB	3.57173	0.0815262	DNA-directed RNA polymerase I subunit RPA43
P27448_MARK3_T_541	P27448	MARK3	3.5643	0.0286628	MAP/microtubule affinity-regulating kinase 3
Q15311_RALBP1_S_29	Q15311	RALBP1	3.5603	0.108372	RalA-binding protein 1
Q8IYB3_SRRM1_S_754	Q8IYB3	SRRM1	3.55467	0.0892634	Serine/arginine repetitive matrix protein 1
Q9UQ35_SRRM2_S_436	Q9UQ35	SRRM2	3.55359	0.238744	Serine/arginine repetitive matrix protein 2
Q14004_CDK13_S_349	Q14004	CDK13	3.55117	0.156365	Cyclin-dependent kinase 13
O60841_EIF5B_S_214	O60841	EIF5B	3.54549	0.126398	Eukaryotic translation initiation factor 5B
Q8TF01_PNISR_S_311	Q8TF01	PNISR	3.54466	0.10844	Arginine/serine-rich protein PNISR
Q8TF01_PNISR_S_313	Q8TF01	PNISR	3.54466	0.10844	Arginine/serine-rich protein PNISR
O75592_MYCBP2_S_178	O75592	MYCBP2	3.5407	0.0461642	E3 ubiquitin-protein ligase MYCBP2
Q9H2J7_SLC6A15_S_699	Q9H2J7	SLC6A15	3.53872	0.120361	Sodium-dependent neutral amino acid transporter B(0)AT2
Q08170_SRSF4_S_460	Q08170	SRSF4	3.53463	0.202684	Serine/arginine-rich splicing factor 4
Q08170_SRSF4_S_462	Q08170	SRSF4	3.53463	0.202684	Serine/arginine-rich splicing factor 4
P18583_SON_S_1782	P18583	SON	3.5299	0.150808	Protein SON
Q9UGV2_NDRG3_S_331	Q9UGV2	NDRG3	3.52567	0.0661736	Protein NDRG3
Q01082_SPTBN1_T_2159	Q01082	SPTBN1	3.52292	0.0872709	Spectrin beta chain, non-erythrocytic 1
Q15836_VAMP3_S_11	Q15836	VAMP3	3.51987	0.0584753	Vesicle-associated membrane protein 3
Q8TF01_PNISR_S_321	Q8TF01	PNISR	3.51876	0.110123	Arginine/serine-rich protein PNISR
Q86VM9_ZC3H18_S_83	Q86VM9	ZC3H18	3.51742	0.120131	Zinc finger CCCH domain-containing protein 18
Q9UQ35_SRRM2_S_994	Q9UQ35	SRRM2	3.51499	0.1692	Serine/arginine repetitive matrix protein 2
Q14676_MDC1_S_402	Q14676	MDC1	3.50871	0.0918354	Mediator of DNA damage checkpoint protein 1
Q14676_MDC1_T_404	Q14676	MDC1	3.50871	0.0918354	Mediator of DNA damage checkpoint protein 1
P29966_MARCKS_S_135	P29966	MARCKS	3.49875	0.0220825	Myristoylated alanine-rich C-kinase substrate
Q86VM9_ZC3H18_S_67	Q86VM9	ZC3H18	3.496	0.140429	Zinc finger CCCH domain-containing protein 18
P19634_SLC9A1_S_785	P19634	SLC9A1	3.49385	0.0837888	Sodium/hydrogen exchanger 1
Q9ULF5_SLC39A10_S_573	Q9ULF5	SLC39A10	3.49215	0.118694	Zinc transporter ZIP10
Q147X3_NAA30_S_39	Q147X3	NAA30	3.49119	0.134876	N-alpha-acetyltransferase 30
Q92538_GBF1_S_352	Q92538	GBF1	3.48438	0.0467455	Golgi-specific brefeldin A-resistance guanine nucleotide exchange factor 1
P49736_MCM2_S_27	P49736	MCM2	3.48302	0.206043	DNA replication licensing factor MCM2
Q8TEA8_DTD1_S_194	Q8TEA8	DTD1	3.48086	0.0207749	D-aminoacyl-tRNA deacylase 1
Q86VM9_ZC3H18_S_74	Q86VM9	ZC3H18	3.47996	0.128146	Zinc finger CCCH domain-containing protein 18
Q9UHR5_SAP30BP_S_77	Q9UHR5	SAP30BP	3.47911	0.151334	SAP30-binding protein
P36915_GNL1_T_50	P36915	GNL1	3.47483	0.0526633	Guanine nucleotide-binding protein-like 1
Q9NYV4_CDK12_S_681	Q9NYV4	CDK12	3.47233	0.0262494	Cyclin-dependent kinase 12
Q9NYV4_CDK12_S_685	Q9NYV4	CDK12	3.47233	0.0262494	Cyclin-dependent kinase 12
Q1KMD3_HNRNPUL2_S_161	Q1KMD3	HNRNPUL2	3.47137	0.143571	Heterogeneous nuclear ribonucleoprotein U-like protein 2
Q86V15_CASZ1_S_874	Q86V15	CASZ1	3.46961	0.324131	Zinc finger protein castor homolog 1
Q7Z4V5_HDGFL2_S_232	Q7Z4V5	HDGFL2	3.46506	0.0493129	Hepatoma-derived growth factor-related protein 2
Q7Z4V5_HDGFL2_S_234	Q7Z4V5	HDGFL2	3.46506	0.0493129	Hepatoma-derived growth factor-related protein 2
Q7Z4V5_HDGFL2_S_236	Q7Z4V5	HDGFL2	3.46506	0.0493129	Hepatoma-derived growth factor-related protein 2
Q9H2H9_SLC38A1_S_49	Q9H2H9	SLC38A1	3.46216	0.0329507	Sodium-coupled neutral amino acid transporter 1
P51858_HDGF_S_132	P51858	HDGF	3.45737	0.176432	Hepatoma-derived growth factor
P51858_HDGF_S_133	P51858	HDGF	3.45737	0.176432	Hepatoma-derived growth factor
Q99460_PSMD1_S_315	Q99460	PSMD1	3.45555	0.0283834	26S proteasome non-ATPase regulatory subunit 1
Q99460_PSMD1_T_311	Q99460	PSMD1	3.45555	0.0283834	26S proteasome non-ATPase regulatory subunit 1
Q9BRL6_SRSF8_S_161	Q9BRL6	SRSF8	3.45475	0.0561054	Serine/arginine-rich splicing factor 8
O43847_NRDC_S_94	O43847	NRDC	3.45209	0.119192	Nardilysin
P21675_TAF1_S_1155	P21675	TAF1	3.44375	0.102317	Transcription initiation factor TFIID subunit 1
Q9Y5A9_YTHDF2_S_39	Q9Y5A9	YTHDF2	3.44347	0.0612124	YTH domain-containing family protein 2
O15075_DCLK1_S_332	O15075	DCLK1	3.44301	0.072704	Serine/threonine-protein kinase DCLK1
Q9UKJ3_GPATCH8_S_1035	Q9UKJ3	GPATCH8	3.43855	0.118982	G patch domain-containing protein 8
Q9P1Y6_PHRF1_S_1371	Q9P1Y6	PHRF1	3.43586	0.0296585	PHD and RING finger domain-containing protein 1
P19105_MYL12A_S_19	P19105	MYL12A	3.43029	0.0521476	Myosin regulatory light chain 12A
Q9P1Y6_PHRF1_S_1360	Q9P1Y6	PHRF1	3.42684	0.0421771	PHD and RING finger domain-containing protein 1
Q01130_SRSF2_S_212	Q01130	SRSF2	3.42413	0.134233	Serine/arginine-rich splicing factor 2
Q9NYV6_RRN3_S_170	Q9NYV6	RRN3	3.4215	0.0999424	RNA polymerase I-specific transcription initiation factor RRN3
Q9NYV6_RRN3_S_172	Q9NYV6	RRN3	3.4215	0.0999424	RNA polymerase I-specific transcription initiation factor RRN3
Q9UPN4_CEP131_S_381	Q9UPN4	CEP131	3.41904	0.0323361	Centrosomal protein of 131 kDa
Q8IYB3_SRRM1_S_752	Q8IYB3	SRRM1	3.41768	0.0843643	Serine/arginine repetitive matrix protein 1
Q8IYB3_SRRM1_S_756	Q8IYB3	SRRM1	3.41768	0.0843643	Serine/arginine repetitive matrix protein 1
Q13435_SF3B2_S_431	Q13435	SF3B2	3.41057	0.136835	Splicing factor 3B subunit 2
Q13435_SF3B2_S_435	Q13435	SF3B2	3.41057	0.136835	Splicing factor 3B subunit 2
Q7Z422_SZRD1_S_37	Q7Z422	SZRD1	3.41031	0.0459493	SUZ domain-containing protein 1
Q9UK58_CCNL1_S_338	Q9UK58	CCNL1	3.39922	0.146201	Cyclin-L1
P48634_PRRC2A_S_1110	P48634	PRRC2A	3.39841	0.117006	Protein PRRC2A
Q9BRS8_LARP6_S_447	Q9BRS8	LARP6	3.39549	0.0561526	La-related protein 6
Q9BRS8_LARP6_S_451	Q9BRS8	LARP6	3.39549	0.0561526	La-related protein 6
Q9UKV3_ACIN1_S_386	Q9UKV3	ACIN1	3.39541	0.0864882	Apoptotic chromatin condensation inducer in the nucleus
Q9UKV3_ACIN1_S_388	Q9UKV3	ACIN1	3.39541	0.0864882	Apoptotic chromatin condensation inducer in the nucleus
Q8IYB3_SRRM1_S_465	Q8IYB3	SRRM1	3.39388	0.12179	Serine/arginine repetitive matrix protein 1
Q9NQC3_RTN4_S_181	Q9NQC3	RTN4	3.39305	0.0430878	Reticulon-4
Q9NQC3_RTN4_S_182	Q9NQC3	RTN4	3.39305	0.0430878	Reticulon-4
O94929_ABLIM3_S_373	O94929	ABLIM3	3.39203	0.0415338	Actin-binding LIM protein 3
P48634_PRRC2A_S_1106	P48634	PRRC2A	3.39056	0.122286	Protein PRRC2A
Q13595_TRA2A_S_2	Q13595	TRA2A	3.38864	0.0130502	Transformer-2 protein homolog alpha
Q8IYB3_SRRM1_T_572	Q8IYB3	SRRM1	3.38655	0.30612	Serine/arginine repetitive matrix protein 1
Q8IYB3_SRRM1_T_574	Q8IYB3	SRRM1	3.38655	0.30612	Serine/arginine repetitive matrix protein 1
Q9NY61_AATF_S_320	Q9NY61	AATF	3.38639	0.0711895	Protein AATF
Q9NY61_AATF_S_321	Q9NY61	AATF	3.38639	0.0711895	Protein AATF
Q96SB4_SRPK1_S_311	Q96SB4	SRPK1	3.38182	0.186761	SRSF protein kinase 1
Q14004_CDK13_S_375	Q14004	CDK13	3.37708	0.0253771	Cyclin-dependent kinase 13
Q96PU5_NEDD4L_S_483	Q96PU5	NEDD4L	3.37583	0.110068	E3 ubiquitin-protein ligase NEDD4-like
Q13085_ACACA_S_29	Q13085	ACACA	3.37403	0.0276618	Acetyl-CoA carboxylase 1
Q8TC71_SPATA18_S_507	Q8TC71	SPATA18	3.37021	0.0781717	Mitochondria-eating protein
O43166_SIPA1L1_S_1647	O43166	SIPA1L1	3.3652	0.045325	Signal-induced proliferation-associated 1-like protein 1
O43166_SIPA1L1_S_1650	O43166	SIPA1L1	3.3652	0.045325	Signal-induced proliferation-associated 1-like protein 1
Q09666_AHNAK_S_5739	Q09666	AHNAK	3.36268	0.10855	Neuroblast differentiation-associated protein AHNAK
O14745_SLC9A3R1_S_290	O14745	SLC9A3R1	3.35186	0.151253	Na(+)/H(+) exchange regulatory cofactor NHE-RF1
Q8IWQ3_BRSK2_S_512	Q8IWQ3	BRSK2	3.34648	0.0608982	Serine/threonine-protein kinase BRSK2
Q5T4S7_UBR4_S_2722	Q5T4S7	UBR4	3.34399	0.0988939	E3 ubiquitin-protein ligase UBR4
Q9P1Y6_PHRF1_S_915	Q9P1Y6	PHRF1	3.34317	0.0156052	PHD and RING finger domain-containing protein 1
Q9BW85_YJU2_S_211	Q9BW85	YJU2	3.33914	0.0878455	Splicing factor YJU2
Q9BW85_YJU2_S_213	Q9BW85	YJU2	3.33914	0.0878455	Splicing factor YJU2
O43166_SIPA1L1_S_1439	O43166	SIPA1L1	3.33056	0.0562156	Signal-induced proliferation-associated 1-like protein 1
Q9UHR5_SAP30BP_T_79	Q9UHR5	SAP30BP	3.33051	0.0225573	SAP30-binding protein
Q8IYB3_SRRM1_S_713	Q8IYB3	SRRM1	3.32905	0.294892	Serine/arginine repetitive matrix protein 1
Q14847_LASP1_S_146	Q14847	LASP1	3.32706	0.0429354	LIM and SH3 domain protein 1
Q9BRS2_RIOK1_S_21	Q9BRS2	RIOK1	3.32651	0.029804	Serine/threonine-protein kinase RIO1
Q4KMP7_TBC1D10B_T_152	Q4KMP7	TBC1D10B	3.3218	0.119133	TBC1 domain family member 10B
Q9UKV3_ACIN1_S_240	Q9UKV3	ACIN1	3.32079	0.127164	Apoptotic chromatin condensation inducer in the nucleus
Q86VM9_ZC3H18_S_534	Q86VM9	ZC3H18	3.31959	0.160351	Zinc finger CCCH domain-containing protein 18
O43166_SIPA1L1_S_1433	O43166	SIPA1L1	3.31959	0.0665899	Signal-induced proliferation-associated 1-like protein 1
Q09666_AHNAK_S_135	Q09666	AHNAK	3.31835	0.133475	Neuroblast differentiation-associated protein AHNAK
Q9NQS7_INCENP_S_421	Q9NQS7	INCENP	3.31694	0.0328027	Inner centromere protein
Q5VZL5_ZMYM4_S_122	Q5VZL5	ZMYM4	3.31676	0.0622909	Zinc finger MYM-type protein 4
Q13435_SF3B2_S_436	Q13435	SF3B2	3.30857	0.14579	Splicing factor 3B subunit 2
Q8TAD8_SNIP1_S_52	Q8TAD8	SNIP1	3.30702	0.286515	Smad nuclear-interacting protein 1
Q5QJE6_DNTTIP2_S_88	Q5QJE6	DNTTIP2	3.30518	0.110779	Deoxynucleotidyltransferase terminal-interacting protein 2
Q9BRD0_BUD13_S_197	Q9BRD0	BUD13	3.29859	0.191605	BUD13 homolog
Q9BRD0_BUD13_S_201	Q9BRD0	BUD13	3.29859	0.191605	BUD13 homolog
Q9H2H9_SLC38A1_S_25	Q9H2H9	SLC38A1	3.29848	0.0317341	Sodium-coupled neutral amino acid transporter 1
Q9H2H9_SLC38A1_S_28	Q9H2H9	SLC38A1	3.29848	0.0317341	Sodium-coupled neutral amino acid transporter 1
Q7L2J0_MEPCE_S_217	Q7L2J0	MEPCE	3.29699	0.0783684	7SK snRNA methylphosphate capping enzyme
P62995_TRA2B_S_83	P62995	TRA2B	3.29513	0.183627	Transformer-2 protein homolog beta
P62753_RPS6_T_241	P62753	RPS6	3.29361	0.0968203	40S ribosomal protein S6
P27448_MARK3_S_540	P27448	MARK3	3.29068	0.0413884	MAP/microtubule affinity-regulating kinase 3
P27448_MARK3_S_543	P27448	MARK3	3.29068	0.0413884	MAP/microtubule affinity-regulating kinase 3
O95819_MAP4K4_S_629	O95819	MAP4K4	3.28859	0.177562	Mitogen-activated protein kinase kinase kinase kinase 4
Q5VTL8_PRPF38B_S_266	Q5VTL8	PRPF38B	3.2856	0.102676	Pre-mRNA-splicing factor 38B
Q5VTL8_PRPF38B_S_268	Q5VTL8	PRPF38B	3.2856	0.102676	Pre-mRNA-splicing factor 38B
Q5VTL8_PRPF38B_S_272	Q5VTL8	PRPF38B	3.2856	0.102676	Pre-mRNA-splicing factor 38B
Q7Z6Z7_HUWE1_S_2362	Q7Z6Z7	HUWE1	3.28453	0.0478678	E3 ubiquitin-protein ligase HUWE1
Q9UQ35_SRRM2_T_400	Q9UQ35	SRRM2	3.2831	0.0196487	Serine/arginine repetitive matrix protein 2
Q12802_AKAP13_S_1932	Q12802	AKAP13	3.27996	0.14531	A-kinase anchor protein 13
Q8TEK3_DOT1L_S_1001	Q8TEK3	DOT1L	3.27798	0.0395181	Histone-lysine N-methyltransferase, H3 lysine-79 specific
P10412_H1-4_T_18	P10412	H1-4	3.27498	0.0386725	Histone H1.4
Q8IYB3_SRRM1_S_463	Q8IYB3	SRRM1	3.27243	0.13243	Serine/arginine repetitive matrix protein 1
P46821_MAP1B_T_2067	P46821	MAP1B	3.27141	0.0792321	Microtubule-associated protein 1B
Q08752_PPID_S_198	Q08752	PPID	3.27126	0.0212234	Peptidyl-prolyl cis-trans isomerase D
Q96RK0_CIC_S_1409	Q96RK0	CIC	3.27124	0.0915379	Protein capicua homolog
Q15149_PLEC_S_4620	Q15149	PLEC	3.26886	0.342187	Plectin
Q96ST2_IWS1_S_261	Q96ST2	IWS1	3.26597	0.115889	Protein IWS1 homolog
Q96ST2_IWS1_S_263	Q96ST2	IWS1	3.26597	0.115889	Protein IWS1 homolog
Q86VM9_ZC3H18_S_532	Q86VM9	ZC3H18	3.26208	0.164218	Zinc finger CCCH domain-containing protein 18
Q9UQ35_SRRM2_T_2409	Q9UQ35	SRRM2	3.26091	0.283752	Serine/arginine repetitive matrix protein 2
P62995_TRA2B_S_85	P62995	TRA2B	3.2593	0.195387	Transformer-2 protein homolog beta
P62995_TRA2B_S_87	P62995	TRA2B	3.2593	0.195387	Transformer-2 protein homolog beta
Q8TAD8_SNIP1_S_54	Q8TAD8	SNIP1	3.25648	0.286156	Smad nuclear-interacting protein 1
P22059_OSBP_T_377	P22059	OSBP	3.25585	0.0835628	Oxysterol-binding protein 1
Q5JTV8_TOR1AIP1_S_143	Q5JTV8	TOR1AIP1	3.25532	0.116867	Torsin-1A-interacting protein 1
Q96EB6_SIRT1_S_27	Q96EB6	SIRT1	3.25	0.0286625	NAD-dependent protein deacetylase sirtuin-1
Q29RF7_PDS5A_S_1305	Q29RF7	PDS5A	3.24945	0.0863347	Sister chromatid cohesion protein PDS5 homolog A
Q9NZ63_C9orf78_S_15	Q9NZ63	C9orf78	3.2491	0.152054	Telomere length and silencing protein 1 homolog
Q9NZ63_C9orf78_S_17	Q9NZ63	C9orf78	3.2491	0.152054	Telomere length and silencing protein 1 homolog
Q9NTJ3_SMC4_S_22	Q9NTJ3	SMC4	3.24101	0.125488	Structural maintenance of chromosomes protein 4
P29966_MARCKS_T_120	P29966	MARCKS	3.23355	0.0877934	Myristoylated alanine-rich C-kinase substrate
Q9BW71_HIRIP3_S_300	Q9BW71	HIRIP3	3.22928	0.165177	HIRA-interacting protein 3
Q9BW71_HIRIP3_S_301	Q9BW71	HIRIP3	3.22928	0.165177	HIRA-interacting protein 3
Q96HC4_PDLIM5_S_360	Q96HC4	PDLIM5	3.22923	0.222033	PDZ and LIM domain protein 5
P18887_XRCC1_T_453	P18887	XRCC1	3.22864	0.133157	DNA repair protein XRCC1
Q9Y4F1_FARP1_S_899	Q9Y4F1	FARP1	3.22684	0.0823315	FERM, ARHGEF and pleckstrin domain-containing protein 1
Q9P2R6_RERE_S_594	Q9P2R6	RERE	3.22319	0.107284	Arginine-glutamic acid dipeptide repeats protein
P50479_PDLIM4_S_112	P50479	PDLIM4	3.22287	0.0708309	PDZ and LIM domain protein 4
Q7L2J0_MEPCE_S_57	Q7L2J0	MEPCE	3.22061	0.179677	7SK snRNA methylphosphate capping enzyme
Q15149_PLEC_S_4626	Q15149	PLEC	3.22038	0.251666	Plectin
Q9Y4F1_FARP1_S_896	Q9Y4F1	FARP1	3.21672	0.106761	FERM, ARHGEF and pleckstrin domain-containing protein 1
P35269_GTF2F1_T_389	P35269	GTF2F1	3.21583	0.0730257	General transcription factor IIF subunit 1
Q15910_EZH2_S_363	Q15910	EZH2	3.21501	0.0347591	Histone-lysine N-methyltransferase EZH2
P62995_TRA2B_S_22	P62995	TRA2B	3.21372	0.0408606	Transformer-2 protein homolog beta
Q99466_NOTCH4_S_125	Q99466	NOTCH4	3.21346	0.249535	Neurogenic locus notch homolog protein 4
Q99466_NOTCH4_S_128	Q99466	NOTCH4	3.21346	0.249535	Neurogenic locus notch homolog protein 4
Q14166_TTLL12_S_15	Q14166	TTLL12	3.21269	0.14401	Tubulin--tyrosine ligase-like protein 12
Q14166_TTLL12_S_16	Q14166	TTLL12	3.21269	0.14401	Tubulin--tyrosine ligase-like protein 12
Q9UKJ3_GPATCH8_S_1033	Q9UKJ3	GPATCH8	3.20923	0.0855237	G patch domain-containing protein 8
P49585_PCYT1A_S_323	P49585	PCYT1A	3.20868	0.0376822	Choline-phosphate cytidylyltransferase A
Q9HCD6_TANC2_S_1446	Q9HCD6	TANC2	3.20803	0.0190867	Protein TANC2
Q9Y4K1_CRYBG1_S_19	Q9Y4K1	CRYBG1	3.20732	0.0688315	Beta/gamma crystallin domain-containing protein 1
O15014_ZNF609_S_578	O15014	ZNF609	3.20349	0.219422	Zinc finger protein 609
Q9H4L4_SENP3_S_169	Q9H4L4	SENP3	3.20324	0.104929	Sentrin-specific protease 3
P19105_MYL12A_T_18	P19105	MYL12A	3.19755	0.143856	Myosin regulatory light chain 12A
Q96GY3_LIN37_S_135	Q96GY3	LIN37	3.19681	0.0970134	Protein lin-37 homolog
P06400_RB1_T_821	P06400	RB1	3.19485	0.135003	Retinoblastoma-associated protein
P06400_RB1_T_826	P06400	RB1	3.19485	0.135003	Retinoblastoma-associated protein
Q9NTI5_PDS5B_S_1177	Q9NTI5	PDS5B	3.19082	0.0599228	Sister chromatid cohesion protein PDS5 homolog B
Q13427_PPIG_S_356	Q13427	PPIG	3.19066	0.263097	Peptidyl-prolyl cis-trans isomerase G
Q13427_PPIG_T_358	Q13427	PPIG	3.19066	0.263097	Peptidyl-prolyl cis-trans isomerase G
Q9NQS7_INCENP_S_197	Q9NQS7	INCENP	3.18399	0.0601184	Inner centromere protein
Q7Z5K2_WAPL_S_221	Q7Z5K2	WAPL	3.17741	0.125923	Wings apart-like protein homolog
Q7Z5K2_WAPL_S_226	Q7Z5K2	WAPL	3.17741	0.125923	Wings apart-like protein homolog
Q8IWX8_CHERP_S_815	Q8IWX8	CHERP	3.17719	0.357935	Calcium homeostasis endoplasmic reticulum protein
Q8IWX8_CHERP_S_817	Q8IWX8	CHERP	3.17719	0.357935	Calcium homeostasis endoplasmic reticulum protein
Q86UV5_USP48_S_886	Q86UV5	USP48	3.17617	0.132722	Ubiquitin carboxyl-terminal hydrolase 48
O75381_PEX14_S_275	O75381	PEX14	3.17125	0.148983	Peroxisomal membrane protein PEX14
Q9UHB7_AFF4_S_703	Q9UHB7	AFF4	3.1712	0.0492107	AF4/FMR2 family member 4
Q9UHB7_AFF4_S_706	Q9UHB7	AFF4	3.1712	0.0492107	AF4/FMR2 family member 4
Q16666_IFI16_S_153	Q16666	IFI16	3.16824	0.16265	Gamma-interferon-inducible protein 16
Q9Y520_PRRC2C_S_1242	Q9Y520	PRRC2C	3.16612	0.06278	Protein PRRC2C
P62995_TRA2B_S_16	P62995	TRA2B	3.16563	0.107498	Transformer-2 protein homolog beta
P62995_TRA2B_S_18	P62995	TRA2B	3.16563	0.107498	Transformer-2 protein homolog beta
Q96EN8_MOCOS_S_530	Q96EN8	MOCOS	3.164	0.0305141	Molybdenum cofactor sulfurase
Q9H1E3_NUCKS1_S_130	Q9H1E3	NUCKS1	3.16241	0.0854314	Nuclear ubiquitous casein and cyclin-dependent kinase substrate 1
O60716_CTNND1_T_869	O60716	CTNND1	3.16155	0.108274	Catenin delta-1
Q9UQ35_SRRM2_S_857	Q9UQ35	SRRM2	3.16132	0.0448583	Serine/arginine repetitive matrix protein 2
Q8TDZ2_MICAL1_S_876	Q8TDZ2	MICAL1	3.15656	0.029024	[F-actin]-monooxygenase MICAL1
O75122_CLASP2_S_525	O75122	CLASP2	3.15356	0.190407	CLIP-associating protein 2
O75122_CLASP2_S_529	O75122	CLASP2	3.15356	0.190407	CLIP-associating protein 2
Q7L1V2_MON1B_S_61	Q7L1V2	MON1B	3.15248	0.0656307	Vacuolar fusion protein MON1 homolog B
Q5QJE6_DNTTIP2_S_141	Q5QJE6	DNTTIP2	3.14818	0.0829149	Deoxynucleotidyltransferase terminal-interacting protein 2
Q9Y608_LRRFIP2_S_323	Q9Y608	LRRFIP2	3.14731	0.27029	Leucine-rich repeat flightless-interacting protein 2
P35659_DEK_S_243	P35659	DEK	3.14563	0.307788	Protein DEK
P35659_DEK_S_244	P35659	DEK	3.14563	0.307788	Protein DEK
Q5VZ89_DENND4C_S_1000	Q5VZ89	DENND4C	3.14452	0.0222164	DENN domain-containing protein 4C
Q5VZ89_DENND4C_T_1001	Q5VZ89	DENND4C	3.14452	0.0222164	DENN domain-containing protein 4C
Q9UDY2_TJP2_S_430	Q9UDY2	TJP2	3.14106	0.192805	Tight junction protein ZO-2
Q9UDY2_TJP2_S_431	Q9UDY2	TJP2	3.14106	0.192805	Tight junction protein ZO-2
Q05519_SRSF11_S_434	Q05519	SRSF11	3.13652	0.159309	Serine/arginine-rich splicing factor 11
Q9NYV4_CDK12_S_343	Q9NYV4	CDK12	3.13455	0.265085	Cyclin-dependent kinase 12
Q9NYV4_CDK12_S_345	Q9NYV4	CDK12	3.13455	0.265085	Cyclin-dependent kinase 12
O60841_EIF5B_S_107	O60841	EIF5B	3.13185	0.0365849	Eukaryotic translation initiation factor 5B
O15085_ARHGEF11_T_254	O15085	ARHGEF11	3.13017	0.142492	Rho guanine nucleotide exchange factor 11
P85037_FOXK1_S_445	P85037	FOXK1	3.12855	0.10931	Forkhead box protein K1
O75179_ANKRD17_S_2047	O75179	ANKRD17	3.12777	0.0751649	Ankyrin repeat domain-containing protein 17
Q9H3N1_TMX1_S_247	Q9H3N1	TMX1	3.12653	0.165343	Thioredoxin-related transmembrane protein 1
Q14669_TRIP12_S_1329	Q14669	TRIP12	3.12553	0.0182488	E3 ubiquitin-protein ligase TRIP12
Q86VR2_RETREG3_S_320	Q86VR2	RETREG3	3.12431	0.0618475	Reticulophagy regulator 3
P49792_RANBP2_S_2741	P49792	RANBP2	3.12252	0.166772	E3 SUMO-protein ligase RanBP2
Q9UQ35_SRRM2_S_2407	Q9UQ35	SRRM2	3.12189	0.295092	Serine/arginine repetitive matrix protein 2
Q5SW79_CEP170_S_1522	Q5SW79	CEP170	3.12139	0.0923321	Centrosomal protein of 170 kDa
Q13523_PRPF4B_S_23	Q13523	PRPF4B	3.1185	0.180203	Serine/threonine-protein kinase PRP4 homolog
Q8WX93_PALLD_S_1116	Q8WX93	PALLD	3.11773	0.146411	Palladin
Q9UQ35_SRRM2_S_780	Q9UQ35	SRRM2	3.11475	0.142067	Serine/arginine repetitive matrix protein 2
Q9Y5B6_PAXBP1_S_557	Q9Y5B6	PAXBP1	3.1145	0.0586801	PAX3- and PAX7-binding protein 1
Q9Y5B6_PAXBP1_S_558	Q9Y5B6	PAXBP1	3.1145	0.0586801	PAX3- and PAX7-binding protein 1
Q4KMP7_TBC1D10B_T_148	Q4KMP7	TBC1D10B	3.11437	0.141805	TBC1 domain family member 10B
Q9Y6D5_ARFGEF2_S_614	Q9Y6D5	ARFGEF2	3.11429	0.0373007	Brefeldin A-inhibited guanine nucleotide-exchange protein 2
Q9H6F5_CCDC86_T_65	Q9H6F5	CCDC86	3.11315	0.119655	Coiled-coil domain-containing protein 86
P49006_MARCKSL1_S_165	P49006	MARCKSL1	3.11159	0.202437	MARCKS-related protein
P85037_FOXK1_S_441	P85037	FOXK1	3.11028	0.110419	Forkhead box protein K1
Q8N5F7_NKAP_S_157	Q8N5F7	NKAP	3.10866	0.15213	NF-kappa-B-activating protein
P27824_CANX_S_564	P27824	CANX	3.10464	0.208132	Calnexin
Q9UDY2_TJP2_S_424	Q9UDY2	TJP2	3.10454	0.151719	Tight junction protein ZO-2
O95218_ZRANB2_S_188	O95218	ZRANB2	3.10362	0.184405	Zinc finger Ran-binding domain-containing protein 2
Q9UQB8_BAIAP2_S_454	Q9UQB8	BAIAP2	3.099	0.287484	Brain-specific angiogenesis inhibitor 1-associated protein 2
Q99543_DNAJC2_S_49	Q99543	DNAJC2	3.09896	0.0844885	DnaJ homolog subfamily C member 2
Q96T58_SPEN_S_740	Q96T58	SPEN	3.09793	0.190266	Msx2-interacting protein
Q9C0C2_TNKS1BP1_S_1666	Q9C0C2	TNKS1BP1	3.09569	0.102848	182 kDa tankyrase-1-binding protein
Q9UQ35_SRRM2_S_1727	Q9UQ35	SRRM2	3.09363	0.18882	Serine/arginine repetitive matrix protein 2
Q9UQ35_SRRM2_S_1732	Q9UQ35	SRRM2	3.09363	0.18882	Serine/arginine repetitive matrix protein 2
P42166_TMPO_T_154	P42166	TMPO	3.09141	0.10098	Lamina-associated polypeptide 2, isoform alpha
P42167_TMPO_T_154	P42167	TMPO	3.09141	0.10098	Lamina-associated polypeptide 2, isoforms beta/gamma
Q96PU5_NEDD4L_S_479	Q96PU5	NEDD4L	3.08564	0.18366	E3 ubiquitin-protein ligase NEDD4-like
Q9NWA0_MED9_S_46	Q9NWA0	MED9	3.08088	0.156229	Mediator of RNA polymerase II transcription subunit 9
Q9H307_PNN_S_347	Q9H307	PNN	3.08029	0.166188	Pinin
Q8N5F7_NKAP_S_5	Q8N5F7	NKAP	3.07802	0.0759707	NF-kappa-B-activating protein
Q9H6F5_CCDC86_S_58	Q9H6F5	CCDC86	3.07437	0.115965	Coiled-coil domain-containing protein 86
Q9UQ35_SRRM2_S_1729	Q9UQ35	SRRM2	3.07129	0.193237	Serine/arginine repetitive matrix protein 2
Q9UQ35_SRRM2_S_1731	Q9UQ35	SRRM2	3.07129	0.193237	Serine/arginine repetitive matrix protein 2
O94992_HEXIM1_S_237	O94992	HEXIM1	3.07122	0.105385	Protein HEXIM1
O94992_HEXIM1_T_236	O94992	HEXIM1	3.07122	0.105385	Protein HEXIM1
Q7Z6E9_RBBP6_S_768	Q7Z6E9	RBBP6	3.06997	0.181994	E3 ubiquitin-protein ligase RBBP6
Q68EM7_ARHGAP17_S_762	Q68EM7	ARHGAP17	3.06782	0.0915759	Rho GTPase-activating protein 17
Q96B23_C18orf25_S_66	Q96B23	C18orf25	3.06283	0.15821	Uncharacterized protein C18orf25
O43318_MAP3K7_S_454	O43318	MAP3K7	3.06114	0.116945	Mitogen-activated protein kinase kinase kinase 7
P22033_MMUT_T_561	P22033	MMUT	3.05954	0.0732144	Methylmalonyl-CoA mutase, mitochondrial
P22033_MMUT_T_566	P22033	MMUT	3.05954	0.0732144	Methylmalonyl-CoA mutase, mitochondrial
Q6PKG0_LARP1_S_75	Q6PKG0	LARP1	3.05841	0.0338103	La-related protein 1
P52948_NUP98_S_623	P52948	NUP98	3.05828	0.0623455	Nuclear pore complex protein Nup98-Nup96
Q9H6F5_CCDC86_S_69	Q9H6F5	CCDC86	3.05806	0.116275	Coiled-coil domain-containing protein 86
Q01082_SPTBN1_S_2161	Q01082	SPTBN1	3.0577	0.219529	Spectrin beta chain, non-erythrocytic 1
Q9UJV9_DDX41_S_66	Q9UJV9	DDX41	3.05597	0.183135	Probable ATP-dependent RNA helicase DDX41
Q9UJV9_DDX41_S_68	Q9UJV9	DDX41	3.05597	0.183135	Probable ATP-dependent RNA helicase DDX41
O94929_ABLIM3_S_372	O94929	ABLIM3	3.05093	0.0623425	Actin-binding LIM protein 3
Q9BW71_HIRIP3_S_223	Q9BW71	HIRIP3	3.05006	0.103867	HIRA-interacting protein 3
Q96JM7_L3MBTL3_S_623	Q96JM7	L3MBTL3	3.04949	0.0718955	Lethal(3)malignant brain tumor-like protein 3
Q96JM7_L3MBTL3_S_624	Q96JM7	L3MBTL3	3.04949	0.0718955	Lethal(3)malignant brain tumor-like protein 3
Q96JM7_L3MBTL3_S_625	Q96JM7	L3MBTL3	3.04949	0.0718955	Lethal(3)malignant brain tumor-like protein 3
Q96QR8_PURB_S_298	Q96QR8	PURB	3.04374	0.12234	Transcriptional activator protein Pur-beta
Q86W56_PARG_S_197	Q86W56	PARG	3.04356	0.0446018	Poly(ADP-ribose) glycohydrolase
Q13136_PPFIA1_S_239	Q13136	PPFIA1	3.043	0.126288	Liprin-alpha-1
Q8WX93_PALLD_S_1118	Q8WX93	PALLD	3.04134	0.156318	Palladin
Q8WX93_PALLD_S_1121	Q8WX93	PALLD	3.04134	0.156318	Palladin
Q15154_PCM1_S_68	Q15154	PCM1	3.03825	0.0859998	Pericentriolar material 1 protein
Q8N4C8_MINK1_S_732	Q8N4C8	MINK1	3.03796	0.0462064	Misshapen-like kinase 1
Q04656_ATP7A_S_1469	Q04656	ATP7A	3.03793	0.0607377	Copper-transporting ATPase 1
P02545_LMNA_S_390	P02545	LMNA	3.03779	0.170192	Prelamin-A/C
P07910_HNRNPC_S_241	P07910	HNRNPC	3.03228	0.127163	Heterogeneous nuclear ribonucleoproteins C1/C2
Q9NS91_RAD18_S_99	Q9NS91	RAD18	3.03059	0.0569582	E3 ubiquitin-protein ligase RAD18
Q9NS91_RAD18_S_103	Q9NS91	RAD18	3.03059	0.0569582	E3 ubiquitin-protein ligase RAD18
P98175_RBM10_S_65	P98175	RBM10	3.03024	0.0673066	RNA-binding protein 10
Q8WVC0_LEO1_S_630	Q8WVC0	LEO1	3.02879	0.276204	RNA polymerase-associated protein LEO1
Q9UPQ0_LIMCH1_T_215	Q9UPQ0	LIMCH1	3.02662	0.0959528	LIM and calponin homology domains-containing protein 1
P52948_NUP98_S_888	P52948	NUP98	3.02628	0.187987	Nuclear pore complex protein Nup98-Nup96
Q96KC8_DNAJC1_S_479	Q96KC8	DNAJC1	3.02461	0.104231	DnaJ homolog subfamily C member 1
Q96KC8_DNAJC1_S_480	Q96KC8	DNAJC1	3.02461	0.104231	DnaJ homolog subfamily C member 1
Q7Z3K3_POGZ_S_1364	Q7Z3K3	POGZ	3.02362	0.276305	Pogo transposable element with ZNF domain
Q9UQ35_SRRM2_S_778	Q9UQ35	SRRM2	3.01967	0.159142	Serine/arginine repetitive matrix protein 2
Q07960_ARHGAP1_S_50	Q07960	ARHGAP1	3.01759	0.15278	Rho GTPase-activating protein 1
O15234_CASC3_S_148	O15234	CASC3	3.01684	0.144165	Protein CASC3
Q01831_XPC_S_892	Q01831	XPC	3.01662	0.0844567	DNA repair protein complementing XP-C cells
Q96B36_AKT1S1_T_246	Q96B36	AKT1S1	3.01383	0.171705	Proline-rich AKT1 substrate 1
Q15154_PCM1_S_65	Q15154	PCM1	3.01341	0.101801	Pericentriolar material 1 protein
Q92576_PHF3_S_1614	Q92576	PHF3	3.01093	0.0458573	PHD finger protein 3
Q14738_PPP2R5D_S_88	Q14738	PPP2R5D	3.01092	0.101313	Serine/threonine-protein phosphatase 2A 56 kDa regulatory subunit delta isoform
Q58WW2_DCAF6_S_847	Q58WW2	DCAF6	3.00957	0.153272	DDB1- and CUL4-associated factor 6
Q58WW2_DCAF6_S_850	Q58WW2	DCAF6	3.00957	0.153272	DDB1- and CUL4-associated factor 6
P55201_BRPF1_S_460	P55201	BRPF1	3.00844	0.133856	Peregrin
P55201_BRPF1_S_462	P55201	BRPF1	3.00844	0.133856	Peregrin
Q13523_PRPF4B_S_20	Q13523	PRPF4B	3.00655	0.168534	Serine/threonine-protein kinase PRP4 homolog
Q9BQG0_MYBBP1A_S_1267	Q9BQG0	MYBBP1A	3.00614	0.163343	Myb-binding protein 1A
Q12756_KIF1A_S_1528	Q12756	KIF1A	3.00456	0.0893932	Kinesin-like protein KIF1A
Q12756_KIF1A_S_1532	Q12756	KIF1A	3.00456	0.0893932	Kinesin-like protein KIF1A
Q68EM7_ARHGAP17_S_625	Q68EM7	ARHGAP17	3.00275	0.151073	Rho GTPase-activating protein 17
P53985_SLC16A1_S_467	P53985	SLC16A1	2.99743	0.140025	Monocarboxylate transporter 1
Q9NY61_AATF_S_316	Q9NY61	AATF	2.99307	0.0742766	Protein AATF
Q9UQ35_SRRM2_S_2067	Q9UQ35	SRRM2	2.99063	0.0941095	Serine/arginine repetitive matrix protein 2
Q9UQ35_SRRM2_S_2071	Q9UQ35	SRRM2	2.99063	0.0941095	Serine/arginine repetitive matrix protein 2
Q96B36_AKT1S1_S_211	Q96B36	AKT1S1	2.98853	0.086124	Proline-rich AKT1 substrate 1
Q9H4A3_WNK1_S_2027	Q9H4A3	WNK1	2.98768	0.360828	Serine/threonine-protein kinase WNK1
P62995_TRA2B_S_20	P62995	TRA2B	2.98493	0.0475374	Transformer-2 protein homolog beta
Q15678_PTPN14_S_594	Q15678	PTPN14	2.98443	0.0788399	Tyrosine-protein phosphatase non-receptor type 14
P10071_GLI3_S_664	P10071	GLI3	2.98332	0.124088	Transcriptional activator GLI3
Q5QJE6_DNTTIP2_S_148	Q5QJE6	DNTTIP2	2.98196	0.0771763	Deoxynucleotidyltransferase terminal-interacting protein 2
O75179_ANKRD17_S_2067	O75179	ANKRD17	2.97839	0.188458	Ankyrin repeat domain-containing protein 17
Q8WUZ0_BCL7C_T_111	Q8WUZ0	BCL7C	2.97743	0.106864	B-cell CLL/lymphoma 7 protein family member C
Q92974_ARHGEF2_S_174	Q92974	ARHGEF2	2.97155	0.0394369	Rho guanine nucleotide exchange factor 2
Q8N5F7_NKAP_T_161	Q8N5F7	NKAP	2.96912	0.167768	NF-kappa-B-activating protein
Q8NDT2_RBM15B_S_265	Q8NDT2	RBM15B	2.9691	0.171769	Putative RNA-binding protein 15B
Q8NDT2_RBM15B_S_267	Q8NDT2	RBM15B	2.9691	0.171769	Putative RNA-binding protein 15B
Q12955_ANK3_S_913	Q12955	ANK3	2.96828	0.0280892	Ankyrin-3
Q12955_ANK3_S_916	Q12955	ANK3	2.96828	0.0280892	Ankyrin-3
O95218_ZRANB2_S_120	O95218	ZRANB2	2.96801	0.101269	Zinc finger Ran-binding domain-containing protein 2
Q96PU5_NEDD4L_S_487	Q96PU5	NEDD4L	2.96684	0.19787	E3 ubiquitin-protein ligase NEDD4-like
O14654_IRS4_S_775	O14654	IRS4	2.96594	0.102205	Insulin receptor substrate 4
Q9UQ35_SRRM2_S_1878	Q9UQ35	SRRM2	2.96282	0.0771691	Serine/arginine repetitive matrix protein 2
Q9UQ35_SRRM2_T_1880	Q9UQ35	SRRM2	2.96282	0.0771691	Serine/arginine repetitive matrix protein 2
Q09666_AHNAK_S_210	Q09666	AHNAK	2.96178	0.382453	Neuroblast differentiation-associated protein AHNAK
Q9H1B7_IRF2BPL_S_659	Q9H1B7	IRF2BPL	2.95942	0.131852	Probable E3 ubiquitin-protein ligase IRF2BPL
Q3L8U1_CHD9_S_611	Q3L8U1	CHD9	2.95756	0.0551228	Chromodomain-helicase-DNA-binding protein 9
Q3L8U1_CHD9_S_612	Q3L8U1	CHD9	2.95756	0.0551228	Chromodomain-helicase-DNA-binding protein 9
Q3L8U1_CHD9_S_616	Q3L8U1	CHD9	2.95756	0.0551228	Chromodomain-helicase-DNA-binding protein 9
Q4V328_GRIPAP1_S_666	Q4V328	GRIPAP1	2.95493	0.022666	GRIP1-associated protein 1
Q8IYB3_SRRM1_S_777	Q8IYB3	SRRM1	2.9538	0.166223	Serine/arginine repetitive matrix protein 1
Q8TDZ2_MICAL1_S_875	Q8TDZ2	MICAL1	2.95038	0.0530962	[F-actin]-monooxygenase MICAL1
Q13177_PAK2_S_2	Q13177	PAK2	2.95034	0.0957337	Serine/threonine-protein kinase PAK 2
Q9BXY0_MAK16_S_200	Q9BXY0	MAK16	2.94956	0.0509043	Protein MAK16 homolog
Q8WX93_PALLD_S_893	Q8WX93	PALLD	2.94776	0.23588	Palladin
P05114_HMGN1_S_86	P05114	HMGN1	2.94621	0.0597825	Non-histone chromosomal protein HMG-14
Q96T58_SPEN_S_736	Q96T58	SPEN	2.94606	0.198882	Msx2-interacting protein
Q9UJM3_ERRFI1_S_326	Q9UJM3	ERRFI1	2.94412	0.0482322	ERBB receptor feedback inhibitor 1
Q9UJM3_ERRFI1_S_328	Q9UJM3	ERRFI1	2.94412	0.0482322	ERBB receptor feedback inhibitor 1
Q9UJM3_ERRFI1_S_330	Q9UJM3	ERRFI1	2.94412	0.0482322	ERBB receptor feedback inhibitor 1
Q9UJM3_ERRFI1_S_334	Q9UJM3	ERRFI1	2.94412	0.0482322	ERBB receptor feedback inhibitor 1
Q9UJM3_ERRFI1_T_332	Q9UJM3	ERRFI1	2.94412	0.0482322	ERBB receptor feedback inhibitor 1
Q92974_ARHGEF2_S_960	Q92974	ARHGEF2	2.9431	0.0882111	Rho guanine nucleotide exchange factor 2
P36915_GNL1_S_51	P36915	GNL1	2.94308	0.0772384	Guanine nucleotide-binding protein-like 1
Q13428_TCOF1_S_1111	Q13428	TCOF1	2.94245	0.151867	Treacle protein
P40222_TXLNA_S_515	P40222	TXLNA	2.94085	0.237626	Alpha-taxilin
Q6PKG0_LARP1_S_766	Q6PKG0	LARP1	2.93402	0.0699707	La-related protein 1
Q96B36_AKT1S1_S_202	Q96B36	AKT1S1	2.93104	0.156536	Proline-rich AKT1 substrate 1
Q9BTA9_WAC_S_523	Q9BTA9	WAC	2.92841	0.0681389	WW domain-containing adapter protein with coiled-coil
Q9C040_TRIM2_S_424	Q9C040	TRIM2	2.92786	0.0723503	Tripartite motif-containing protein 2
Q9C040_TRIM2_S_428	Q9C040	TRIM2	2.92786	0.0723503	Tripartite motif-containing protein 2
P49585_PCYT1A_S_331	P49585	PCYT1A	2.92452	0.212562	Choline-phosphate cytidylyltransferase A
Q9BXY0_MAK16_S_229	Q9BXY0	MAK16	2.92432	0.126098	Protein MAK16 homolog
Q9BXY0_MAK16_S_232	Q9BXY0	MAK16	2.92432	0.126098	Protein MAK16 homolog
P51531_SMARCA2_S_1512	P51531	SMARCA2	2.92103	0.106657	Probable global transcription activator SNF2L2
P51531_SMARCA2_S_1516	P51531	SMARCA2	2.92103	0.106657	Probable global transcription activator SNF2L2
P51531_SMARCA2_S_1528	P51531	SMARCA2	2.92103	0.106657	Probable global transcription activator SNF2L2
Q13112_CHAF1B_S_410	Q13112	CHAF1B	2.92047	0.16408	Chromatin assembly factor 1 subunit B
Q9Y3X0_CCDC9_T_389	Q9Y3X0	CCDC9	2.91757	0.132012	Coiled-coil domain-containing protein 9
Q6NZI2_CAVIN1_S_202	Q6NZI2	CAVIN1	2.91757	0.163174	Caveolae-associated protein 1
Q6NZI2_CAVIN1_S_203	Q6NZI2	CAVIN1	2.91757	0.163174	Caveolae-associated protein 1
Q13009_TIAM1_S_1433	Q13009	TIAM1	2.91718	0.145791	T-lymphoma invasion and metastasis-inducing protein 1
Q13009_TIAM1_S_1437	Q13009	TIAM1	2.91718	0.145791	T-lymphoma invasion and metastasis-inducing protein 1
O14730_RIOK3_S_125	O14730	RIOK3	2.91625	0.0487523	Serine/threonine-protein kinase RIO3
O14730_RIOK3_S_127	O14730	RIOK3	2.91625	0.0487523	Serine/threonine-protein kinase RIO3
O14730_RIOK3_S_128	O14730	RIOK3	2.91625	0.0487523	Serine/threonine-protein kinase RIO3
P27987_ITPKB_S_174	P27987	ITPKB	2.91585	0.171704	Inositol-trisphosphate 3-kinase B
P27987_ITPKB_S_176	P27987	ITPKB	2.91585	0.171704	Inositol-trisphosphate 3-kinase B
P23588_EIF4B_S_445	P23588	EIF4B	2.913	0.192737	Eukaryotic translation initiation factor 4B
Q9Y5J1_UTP18_S_205	Q9Y5J1	UTP18	2.91249	0.0306817	U3 small nucleolar RNA-associated protein 18 homolog
Q66K14_TBC1D9B_S_432	Q66K14	TBC1D9B	2.91038	0.0279935	TBC1 domain family member 9B
O00418_EEF2K_S_470	O00418	EEF2K	2.90907	0.123713	Eukaryotic elongation factor 2 kinase
Q96T58_SPEN_S_727	Q96T58	SPEN	2.90793	0.268685	Msx2-interacting protein
B4E2M5_ANKRD66_S_62	B4E2M5	ANKRD66	2.90559	0.130386	Ankyrin repeat domain-containing protein 66
B4E2M5_ANKRD66_T_65	B4E2M5	ANKRD66	2.90559	0.130386	Ankyrin repeat domain-containing protein 66
Q7Z6Z7_HUWE1_S_2365	Q7Z6Z7	HUWE1	2.905	0.0339271	E3 ubiquitin-protein ligase HUWE1
Q8WX93_PALLD_S_1104	Q8WX93	PALLD	2.90477	0.14438	Palladin
P49585_PCYT1A_S_329	P49585	PCYT1A	2.90429	0.212824	Choline-phosphate cytidylyltransferase A
O95453_PARN_S_570	O95453	PARN	2.90361	0.0522845	Poly(A)-specific ribonuclease PARN
O43765_SGTA_T_81	O43765	SGTA	2.8958	0.184374	Small glutamine-rich tetratricopeptide repeat-containing protein alpha
Q9BZF1_OSBPL8_S_810	Q9BZF1	OSBPL8	2.89478	0.0690807	Oxysterol-binding protein-related protein 8
Q9Y2K6_USP20_S_265	Q9Y2K6	USP20	2.89348	0.124075	Ubiquitin carboxyl-terminal hydrolase 20
Q12789_GTF3C1_S_1865	Q12789	GTF3C1	2.89112	0.125914	General transcription factor 3C polypeptide 1
Q12789_GTF3C1_S_1868	Q12789	GTF3C1	2.89112	0.125914	General transcription factor 3C polypeptide 1
Q68E01_INTS3_S_1012	Q68E01	INTS3	2.88688	0.0530411	Integrator complex subunit 3
Q68E01_INTS3_S_1014	Q68E01	INTS3	2.88688	0.0530411	Integrator complex subunit 3
Q68E01_INTS3_S_1015	Q68E01	INTS3	2.88688	0.0530411	Integrator complex subunit 3
Q68E01_INTS3_S_1016	Q68E01	INTS3	2.88688	0.0530411	Integrator complex subunit 3
Q68E01_INTS3_S_1018	Q68E01	INTS3	2.88688	0.0530411	Integrator complex subunit 3
P46821_MAP1B_S_1618	P46821	MAP1B	2.8866	0.13816	Microtubule-associated protein 1B
Q1KMD3_HNRNPUL2_S_168	Q1KMD3	HNRNPUL2	2.88247	0.145989	Heterogeneous nuclear ribonucleoprotein U-like protein 2
Q12888_TP53BP1_S_659	Q12888	TP53BP1	2.8805	0.0543982	TP53-binding protein 1
Q12888_TP53BP1_S_660	Q12888	TP53BP1	2.8805	0.0543982	TP53-binding protein 1
Q12888_TP53BP1_S_662	Q12888	TP53BP1	2.8805	0.0543982	TP53-binding protein 1
Q1KMD3_HNRNPUL2_T_165	Q1KMD3	HNRNPUL2	2.8799	0.148096	Heterogeneous nuclear ribonucleoprotein U-like protein 2
Q9UQ35_SRRM2_S_954	Q9UQ35	SRRM2	2.87655	0.171247	Serine/arginine repetitive matrix protein 2
Q9UQ35_SRRM2_S_990	Q9UQ35	SRRM2	2.87647	0.15376	Serine/arginine repetitive matrix protein 2
Q14676_MDC1_S_453	Q14676	MDC1	2.87594	0.143259	Mediator of DNA damage checkpoint protein 1
Q8NA72_POC5_S_105	Q8NA72	POC5	2.87457	0.142651	Centrosomal protein POC5
Q5VTL8_PRPF38B_S_527	Q5VTL8	PRPF38B	2.87394	0.399844	Pre-mRNA-splicing factor 38B
Q14676_MDC1_S_376	Q14676	MDC1	2.87374	0.13644	Mediator of DNA damage checkpoint protein 1
Q96JH7_VCPIP1_S_997	Q96JH7	VCPIP1	2.87303	0.200457	Deubiquitinating protein VCIP135
P04792_HSPB1_S_82	P04792	HSPB1	2.87247	0.130129	Heat shock protein beta-1
Q9P2D0_IBTK_S_1018	Q9P2D0	IBTK	2.87231	0.0533553	Inhibitor of Bruton tyrosine kinase
O95819_MAP4K4_S_631	O95819	MAP4K4	2.87186	0.267942	Mitogen-activated protein kinase kinase kinase kinase 4
Q9H501_ESF1_S_312	Q9H501	ESF1	2.87116	0.121416	ESF1 homolog
Q9H501_ESF1_S_313	Q9H501	ESF1	2.87116	0.121416	ESF1 homolog
Q9H501_ESF1_T_311	Q9H501	ESF1	2.87116	0.121416	ESF1 homolog
Q9UQ35_SRRM2_S_952	Q9UQ35	SRRM2	2.87116	0.171943	Serine/arginine repetitive matrix protein 2
O15027_SEC16A_S_1347	O15027	SEC16A	2.86867	0.0338901	Protein transport protein Sec16A
O15027_SEC16A_S_1350	O15027	SEC16A	2.86867	0.0338901	Protein transport protein Sec16A
O15027_SEC16A_S_1353	O15027	SEC16A	2.86867	0.0338901	Protein transport protein Sec16A
O15027_SEC16A_S_1356	O15027	SEC16A	2.86867	0.0338901	Protein transport protein Sec16A
Q13671_RIN1_S_337	Q13671	RIN1	2.86517	0.266697	Ras and Rab interactor 1
O75533_SF3B1_T_326	O75533	SF3B1	2.86372	0.145758	Splicing factor 3B subunit 1
O75533_SF3B1_T_328	O75533	SF3B1	2.86372	0.145758	Splicing factor 3B subunit 1
Q86W56_PARG_T_199	Q86W56	PARG	2.86327	0.0554335	Poly(ADP-ribose) glycohydrolase
P52926_HMGA2_S_101	P52926	HMGA2	2.86324	0.134413	High mobility group protein HMGI-C
P52926_HMGA2_S_105	P52926	HMGA2	2.86324	0.134413	High mobility group protein HMGI-C
Q9H7L9_SUDS3_S_234	Q9H7L9	SUDS3	2.86316	0.129782	Sin3 histone deacetylase corepressor complex component SDS3
Q9H3Z4_DNAJC5_S_10	Q9H3Z4	DNAJC5	2.85799	0.035765	DnaJ homolog subfamily C member 5
Q9UNF0_PACSIN2_T_370	Q9UNF0	PACSIN2	2.85582	0.142213	Protein kinase C and casein kinase substrate in neurons protein 2
Q9C0C9_UBE2O_S_98	Q9C0C9	UBE2O	2.85547	0.0856906	(E3-independent) E2 ubiquitin-conjugating enzyme
Q9C0C9_UBE2O_S_99	Q9C0C9	UBE2O	2.85547	0.0856906	(E3-independent) E2 ubiquitin-conjugating enzyme
Q9C0C9_UBE2O_S_102	Q9C0C9	UBE2O	2.85547	0.0856906	(E3-independent) E2 ubiquitin-conjugating enzyme
O75822_EIF3J_S_13	O75822	EIF3J	2.85439	0.255673	Eukaryotic translation initiation factor 3 subunit J
Q9UPT8_ZC3H4_T_1106	Q9UPT8	ZC3H4	2.85174	0.0248014	Zinc finger CCCH domain-containing protein 4
O94826_TOMM70_S_91	O94826	TOMM70	2.85122	0.207946	Mitochondrial import receptor subunit TOM70
P19634_SLC9A1_S_605	P19634	SLC9A1	2.84959	0.133286	Sodium/hydrogen exchanger 1
P23588_EIF4B_S_409	P23588	EIF4B	2.84868	0.183333	Eukaryotic translation initiation factor 4B
P12270_TPR_S_2037	P12270	TPR	2.84481	0.0615607	Nucleoprotein TPR
O00418_EEF2K_S_474	O00418	EEF2K	2.84398	0.131124	Eukaryotic elongation factor 2 kinase
P46937_YAP1_S_128	P46937	YAP1	2.84143	0.15889	Transcriptional coactivator YAP1
Q13542_EIF4EBP2_T_37	Q13542	EIF4EBP2	2.84106	0.077027	Eukaryotic translation initiation factor 4E-binding protein 2
Q02880_TOP2B_S_1552	Q02880	TOP2B	2.83845	0.27189	DNA topoisomerase 2-beta
Q7Z4V5_HDGFL2_S_240	Q7Z4V5	HDGFL2	2.83754	0.158538	Hepatoma-derived growth factor-related protein 2
Q5VTL8_PRPF38B_S_529	Q5VTL8	PRPF38B	2.83724	0.406127	Pre-mRNA-splicing factor 38B
Q6P158_DHX57_S_132	Q6P158	DHX57	2.83479	0.176304	Putative ATP-dependent RNA helicase DHX57
O95819_MAP4K4_S_324	O95819	MAP4K4	2.83371	0.193326	Mitogen-activated protein kinase kinase kinase kinase 4
O95819_MAP4K4_S_326	O95819	MAP4K4	2.83371	0.193326	Mitogen-activated protein kinase kinase kinase kinase 4
Q3YEC7_RABL6_S_425	Q3YEC7	RABL6	2.82821	0.158363	Rab-like protein 6
Q3YEC7_RABL6_S_427	Q3YEC7	RABL6	2.82821	0.158363	Rab-like protein 6
Q03252_LMNB2_S_37	Q03252	LMNB2	2.82633	0.226647	Lamin-B2
Q03252_LMNB2_T_34	Q03252	LMNB2	2.82633	0.226647	Lamin-B2
Q14160_SCRIB_S_1566	Q14160	SCRIB	2.82183	0.075101	Protein scribble homolog
Q15678_PTPN14_S_593	Q15678	PTPN14	2.8173	0.0789706	Tyrosine-protein phosphatase non-receptor type 14
Q8NHM5_KDM2B_S_975	Q8NHM5	KDM2B	2.81692	0.105407	Lysine-specific demethylase 2B
Q8NHM5_KDM2B_S_979	Q8NHM5	KDM2B	2.81692	0.105407	Lysine-specific demethylase 2B
Q56P03_EAPP_S_109	Q56P03	EAPP	2.81519	0.0709529	E2F-associated phosphoprotein
Q56P03_EAPP_S_111	Q56P03	EAPP	2.81519	0.0709529	E2F-associated phosphoprotein
Q96D71_REPS1_T_544	Q96D71	REPS1	2.81454	0.105888	RalBP1-associated Eps domain-containing protein 1
P48634_PRRC2A_S_764	P48634	PRRC2A	2.81283	0.116717	Protein PRRC2A
Q86VM9_ZC3H18_S_78	Q86VM9	ZC3H18	2.81268	0.121462	Zinc finger CCCH domain-containing protein 18
Q9H501_ESF1_T_319	Q9H501	ESF1	2.81257	0.0768605	ESF1 homolog
Q9BUA3_SPINDOC_S_148	Q9BUA3	SPINDOC	2.81233	0.105746	Spindlin interactor and repressor of chromatin-binding protein
Q9BUA3_SPINDOC_S_152	Q9BUA3	SPINDOC	2.81233	0.105746	Spindlin interactor and repressor of chromatin-binding protein
O43765_SGTA_S_77	O43765	SGTA	2.81097	0.188852	Small glutamine-rich tetratricopeptide repeat-containing protein alpha
Q13671_RIN1_S_333	Q13671	RIN1	2.81071	0.272486	Ras and Rab interactor 1
P35659_DEK_S_251	P35659	DEK	2.8099	0.212057	Protein DEK
P49959_MRE11_S_558	P49959	MRE11	2.80634	0.0790658	Double-strand break repair protein MRE11
Q5SW79_CEP170_S_1019	Q5SW79	CEP170	2.80602	0.0256991	Centrosomal protein of 170 kDa
Q92538_GBF1_S_347	Q92538	GBF1	2.80421	0.173812	Golgi-specific brefeldin A-resistance guanine nucleotide exchange factor 1
Q5SW79_CEP170_S_1521	Q5SW79	CEP170	2.8036	0.143889	Centrosomal protein of 170 kDa
P51003_PAPOLA_S_537	P51003	PAPOLA	2.80274	0.153395	Poly(A) polymerase alpha
Q9NYV4_CDK12_S_293	Q9NYV4	CDK12	2.80199	0.0867021	Cyclin-dependent kinase 12
Q4G0J3_LARP7_S_258	Q4G0J3	LARP7	2.80173	0.13943	La-related protein 7
Q8N3F8_MICALL1_S_612	Q8N3F8	MICALL1	2.8012	0.0611678	MICAL-like protein 1
P04049_RAF1_S_296	P04049	RAF1	2.79823	0.275169	RAF proto-oncogene serine/threonine-protein kinase
Q14157_UBAP2L_S_470	Q14157	UBAP2L	2.7957	0.0780082	Ubiquitin-associated protein 2-like
P27824_CANX_S_554	P27824	CANX	2.79529	0.203592	Calnexin
Q13263_TRIM28_S_601	Q13263	TRIM28	2.7952	0.0960449	Transcription intermediary factor 1-beta
O00203_AP3B1_S_276	O00203	AP3B1	2.79515	0.200303	AP-3 complex subunit beta-1
Q9UKE5_TNIK_S_324	Q9UKE5	TNIK	2.79492	0.202466	TRAF2 and NCK-interacting protein kinase
Q9UKE5_TNIK_S_326	Q9UKE5	TNIK	2.79492	0.202466	TRAF2 and NCK-interacting protein kinase
Q5T200_ZC3H13_S_1452	Q5T200	ZC3H13	2.79363	0.119307	Zinc finger CCCH domain-containing protein 13
Q00839_HNRNPU_S_59	Q00839	HNRNPU	2.79304	0.137467	Heterogeneous nuclear ribonucleoprotein U
P51003_PAPOLA_S_529	P51003	PAPOLA	2.79209	0.150129	Poly(A) polymerase alpha
Q7Z5L9_IRF2BP2_S_175	Q7Z5L9	IRF2BP2	2.79047	0.175356	Interferon regulatory factor 2-binding protein 2
Q9NRY4_ARHGAP35_S_975	Q9NRY4	ARHGAP35	2.78879	0.0731713	Rho GTPase-activating protein 35
Q9BU76_MMTAG2_T_219	Q9BU76	MMTAG2	2.78878	0.200362	Multiple myeloma tumor-associated protein 2
Q8TCJ2_STT3B_S_499	Q8TCJ2	STT3B	2.78845	0.122474	Dolichyl-diphosphooligosaccharide--protein glycosyltransferase subunit STT3B
Q08357_SLC20A2_S_256	Q08357	SLC20A2	2.78437	0.137333	Sodium-dependent phosphate transporter 2
Q08357_SLC20A2_S_259	Q08357	SLC20A2	2.78437	0.137333	Sodium-dependent phosphate transporter 2
P23497_SP100_S_407	P23497	SP100	2.78428	0.0540937	Nuclear autoantigen Sp-100
Q96JM3_CHAMP1_S_217	Q96JM3	CHAMP1	2.78382	0.213371	Chromosome alignment-maintaining phosphoprotein 1
P16989_YBX3_S_79	P16989	YBX3	2.78342	0.135396	Y-box-binding protein 3
Q9UBC2_EPS15L1_S_241	Q9UBC2	EPS15L1	2.78195	0.125767	Epidermal growth factor receptor substrate 15-like 1
Q9H0E3_SAP130_S_855	Q9H0E3	SAP130	2.7805	0.215215	Histone deacetylase complex subunit SAP130
Q9H0E3_SAP130_T_856	Q9H0E3	SAP130	2.7805	0.215215	Histone deacetylase complex subunit SAP130
Q9H6F5_CCDC86_S_47	Q9H6F5	CCDC86	2.77664	0.1425	Coiled-coil domain-containing protein 86
Q9H6F5_CCDC86_S_21	Q9H6F5	CCDC86	2.77408	0.0278267	Coiled-coil domain-containing protein 86
O95239_KIF4A_S_801	O95239	KIF4A	2.77104	0.0342923	Chromosome-associated kinesin KIF4A
O95239_KIF4A_T_799	O95239	KIF4A	2.77104	0.0342923	Chromosome-associated kinesin KIF4A
Q9UQ35_SRRM2_S_1387	Q9UQ35	SRRM2	2.77077	0.255255	Serine/arginine repetitive matrix protein 2
Q9UQ35_SRRM2_S_774	Q9UQ35	SRRM2	2.77061	0.114815	Serine/arginine repetitive matrix protein 2
Q13610_PWP1_S_57	Q13610	PWP1	2.76952	0.11596	Periodic tryptophan protein 1 homolog
Q9UQ35_SRRM2_S_1382	Q9UQ35	SRRM2	2.76736	0.245816	Serine/arginine repetitive matrix protein 2
O75533_SF3B1_T_207	O75533	SF3B1	2.7672	0.161648	Splicing factor 3B subunit 1
O75533_SF3B1_T_211	O75533	SF3B1	2.7672	0.161648	Splicing factor 3B subunit 1
Q13523_PRPF4B_S_32	Q13523	PRPF4B	2.76584	0.215701	Serine/threonine-protein kinase PRP4 homolog
Q8TEA8_DTD1_S_205	Q8TEA8	DTD1	2.76379	0.179925	D-aminoacyl-tRNA deacylase 1
O60343_TBC1D4_S_754	O60343	TBC1D4	2.76331	0.0899177	TBC1 domain family member 4
P55884_EIF3B_S_83	P55884	EIF3B	2.76071	0.231425	Eukaryotic translation initiation factor 3 subunit B
P46013_MKI67_S_308	P46013	MKI67	2.76021	0.197832	Proliferation marker protein Ki-67
Q9NPI6_DCP1A_S_525	Q9NPI6	DCP1A	2.75625	0.0395958	mRNA-decapping enzyme 1A
O43639_NCK2_S_131	O43639	NCK2	2.75522	0.0783634	Cytoplasmic protein NCK2
O43639_NCK2_S_136	O43639	NCK2	2.75522	0.0783634	Cytoplasmic protein NCK2
Q96T23_RSF1_S_1277	Q96T23	RSF1	2.75514	0.154406	Remodeling and spacing factor 1
Q13610_PWP1_S_59	Q13610	PWP1	2.75468	0.106162	Periodic tryptophan protein 1 homolog
P08238_HSP90AB1_S_255	P08238	HSP90AB1	2.75365	0.184599	Heat shock protein HSP 90-beta
Q99459_CDC5L_S_437	Q99459	CDC5L	2.75041	0.159149	Cell division cycle 5-like protein
Q9Y2K6_USP20_S_132	Q9Y2K6	USP20	2.7504	0.133889	Ubiquitin carboxyl-terminal hydrolase 20
Q9Y2K6_USP20_S_134	Q9Y2K6	USP20	2.7504	0.133889	Ubiquitin carboxyl-terminal hydrolase 20
Q5T200_ZC3H13_S_1455	Q5T200	ZC3H13	2.74806	0.112403	Zinc finger CCCH domain-containing protein 13
Q5T200_ZC3H13_S_1465	Q5T200	ZC3H13	2.74806	0.112403	Zinc finger CCCH domain-containing protein 13
P68402_PAFAH1B2_S_2	P68402	PAFAH1B2	2.74655	0.143891	Platelet-activating factor acetylhydrolase IB subunit beta
O95817_BAG3_S_289	O95817	BAG3	2.74608	0.220457	BAG family molecular chaperone regulator 3
Q92597_NDRG1_T_328	Q92597	NDRG1	2.74351	0.117151	Protein NDRG1
Q13200_PSMD2_S_16	Q13200	PSMD2	2.74264	0.203614	26S proteasome non-ATPase regulatory subunit 2
Q9Y4B4_RAD54L2_S_1169	Q9Y4B4	RAD54L2	2.74231	0.0469978	Helicase ARIP4
Q9Y4B4_RAD54L2_S_1172	Q9Y4B4	RAD54L2	2.74231	0.0469978	Helicase ARIP4
Q6PKG0_LARP1_S_143	Q6PKG0	LARP1	2.7408	0.134358	La-related protein 1
Q92870_APBB2_S_409	Q92870	APBB2	2.7391	0.116987	Amyloid-beta A4 precursor protein-binding family B member 2
Q14247_CTTN_S_418	Q14247	CTTN	2.73807	0.149838	Src substrate cortactin
Q9UKY1_ZHX1_S_45	Q9UKY1	ZHX1	2.73642	0.0714088	Zinc fingers and homeoboxes protein 1
O43719_HTATSF1_S_452	O43719	HTATSF1	2.73544	0.175904	HIV Tat-specific factor 1
O43719_HTATSF1_S_453	O43719	HTATSF1	2.73544	0.175904	HIV Tat-specific factor 1
P35658_NUP214_T_437	P35658	NUP214	2.7332	0.14917	Nuclear pore complex protein Nup214
Q07960_ARHGAP1_S_49	Q07960	ARHGAP1	2.73227	0.14852	Rho GTPase-activating protein 1
Q9UDY2_TJP2_S_244	Q9UDY2	TJP2	2.73093	0.247295	Tight junction protein ZO-2
Q9BZL6_PRKD2_S_197	Q9BZL6	PRKD2	2.72942	0.111326	Serine/threonine-protein kinase D2
P55795_HNRNPH2_S_104	P55795	HNRNPH2	2.72906	0.174882	Heterogeneous nuclear ribonucleoprotein H2
Q9NVD7_PARVA_S_4	Q9NVD7	PARVA	2.72854	0.208836	Alpha-parvin
Q9NVD7_PARVA_S_8	Q9NVD7	PARVA	2.72854	0.208836	Alpha-parvin
Q9Y2W1_THRAP3_S_243	Q9Y2W1	THRAP3	2.72731	0.276147	Thyroid hormone receptor-associated protein 3
O60244_MED14_S_1128	O60244	MED14	2.72703	0.0367126	Mediator of RNA polymerase II transcription subunit 14
O60244_MED14_S_1136	O60244	MED14	2.72703	0.0367126	Mediator of RNA polymerase II transcription subunit 14
P48634_PRRC2A_S_761	P48634	PRRC2A	2.7263	0.156617	Protein PRRC2A
Q9ULL5_PRR12_S_915	Q9ULL5	PRR12	2.72586	0.0514078	Proline-rich protein 12
Q9ULL5_PRR12_S_917	Q9ULL5	PRR12	2.72586	0.0514078	Proline-rich protein 12
Q9UIG0_BAZ1B_S_1468	Q9UIG0	BAZ1B	2.72371	0.215834	Tyrosine-protein kinase BAZ1B
P22314_UBA1_S_276	P22314	UBA1	2.72291	0.0615432	Ubiquitin-like modifier-activating enzyme 1
P22314_UBA1_S_284	P22314	UBA1	2.72291	0.0615432	Ubiquitin-like modifier-activating enzyme 1
P22314_UBA1_S_293	P22314	UBA1	2.72291	0.0615432	Ubiquitin-like modifier-activating enzyme 1
P22314_UBA1_Y_273	P22314	UBA1	2.72291	0.0615432	Ubiquitin-like modifier-activating enzyme 1
Q9Y2J2_EPB41L3_S_94	Q9Y2J2	EPB41L3	2.72274	0.209044	Band 4.1-like protein 3
Q96T23_RSF1_S_1282	Q96T23	RSF1	2.72026	0.160943	Remodeling and spacing factor 1
Q96T23_RSF1_T_1278	Q96T23	RSF1	2.72026	0.160943	Remodeling and spacing factor 1
P46100_ATRX_S_112	P46100	ATRX	2.7201	0.0829437	Transcriptional regulator ATRX
Q9HC35_EML4_S_144	Q9HC35	EML4	2.71966	0.0727019	Echinoderm microtubule-associated protein-like 4
Q8NC56_LEMD2_T_147	Q8NC56	LEMD2	2.71874	0.187657	LEM domain-containing protein 2
Q9BPX3_NCAPG_S_674	Q9BPX3	NCAPG	2.71712	0.221148	Condensin complex subunit 3
Q13428_TCOF1_T_168	Q13428	TCOF1	2.71519	0.158215	Treacle protein
Q9H7N4_SCAF1_S_734	Q9H7N4	SCAF1	2.71122	0.110062	Splicing factor, arginine/serine-rich 19
Q92597_NDRG1_T_366	Q92597	NDRG1	2.70918	0.162536	Protein NDRG1
Q8TBB5_KLHDC4_S_413	Q8TBB5	KLHDC4	2.70844	0.0680996	Kelch domain-containing protein 4
O75179_ANKRD17_S_1700	O75179	ANKRD17	2.70723	0.160169	Ankyrin repeat domain-containing protein 17
Q13017_ARHGAP5_S_1173	Q13017	ARHGAP5	2.70664	0.197299	Rho GTPase-activating protein 5
Q13017_ARHGAP5_S_1176	Q13017	ARHGAP5	2.70664	0.197299	Rho GTPase-activating protein 5
Q8N4S9_MARVELD2_S_116	Q8N4S9	MARVELD2	2.70649	0.151022	MARVEL domain-containing protein 2
Q8N4S9_MARVELD2_S_120	Q8N4S9	MARVELD2	2.70649	0.151022	MARVEL domain-containing protein 2
Q8IV63_VRK3_S_59	Q8IV63	VRK3	2.70571	0.0388024	Inactive serine/threonine-protein kinase VRK3
P49792_RANBP2_S_2246	P49792	RANBP2	2.70458	0.15203	E3 SUMO-protein ligase RanBP2
Q9BW71_HIRIP3_S_305	Q9BW71	HIRIP3	2.70233	0.253579	HIRA-interacting protein 3
Q96RT1_ERBIN_S_602	Q96RT1	ERBIN	2.70029	0.109718	Erbin
Q96RT1_ERBIN_S_603	Q96RT1	ERBIN	2.70029	0.109718	Erbin
Q9BW71_HIRIP3_S_199	Q9BW71	HIRIP3	2.69931	0.193846	HIRA-interacting protein 3
Q9H2U2_PPA2_S_317	Q9H2U2	PPA2	2.69597	0.275325	Inorganic pyrophosphatase 2, mitochondrial
Q5SW79_CEP170_S_1529	Q5SW79	CEP170	2.69412	0.0972425	Centrosomal protein of 170 kDa
P23497_SP100_S_409	P23497	SP100	2.69194	0.0587657	Nuclear autoantigen Sp-100
P23497_SP100_S_410	P23497	SP100	2.69194	0.0587657	Nuclear autoantigen Sp-100
P46013_MKI67_S_296	P46013	MKI67	2.6919	0.040086	Proliferation marker protein Ki-67
Q9H1B7_IRF2BPL_S_657	Q9H1B7	IRF2BPL	2.69043	0.145554	Probable E3 ubiquitin-protein ligase IRF2BPL
Q9ULF5_SLC39A10_S_570	Q9ULF5	SLC39A10	2.69012	0.250997	Zinc transporter ZIP10
Q9NYV4_CDK12_S_333	Q9NYV4	CDK12	2.68989	0.291868	Cyclin-dependent kinase 12
Q6UN15_FIP1L1_T_494	Q6UN15	FIP1L1	2.68764	0.0468736	Pre-mRNA 3'-end-processing factor FIP1
Q7Z4H7_HAUS6_S_552	Q7Z4H7	HAUS6	2.68732	0.0652645	HAUS augmin-like complex subunit 6
Q96JH7_VCPIP1_S_998	Q96JH7	VCPIP1	2.68701	0.261845	Deubiquitinating protein VCIP135
Q96NE9_FRMD6_S_522	Q96NE9	FRMD6	2.68628	0.0328591	FERM domain-containing protein 6
Q9NR09_BIRC6_S_480	Q9NR09	BIRC6	2.68456	0.0741826	Baculoviral IAP repeat-containing protein 6
O60292_SIPA1L3_S_1544	O60292	SIPA1L3	2.67945	0.101824	Signal-induced proliferation-associated 1-like protein 3
Q4G0J3_LARP7_S_261	Q4G0J3	LARP7	2.67802	0.171534	La-related protein 7
Q8TEV9_SMCR8_S_492	Q8TEV9	SMCR8	2.67402	0.122676	Guanine nucleotide exchange protein SMCR8
P78317_RNF4_S_94	P78317	RNF4	2.67388	0.0948431	E3 ubiquitin-protein ligase RNF4
P78317_RNF4_S_95	P78317	RNF4	2.67388	0.0948431	E3 ubiquitin-protein ligase RNF4
Q9H2H9_SLC38A1_S_56	Q9H2H9	SLC38A1	2.67372	0.141746	Sodium-coupled neutral amino acid transporter 1
P16070_CD44_S_706	P16070	CD44	2.67369	0.293802	CD44 antigen
P30419_NMT1_S_47	P30419	NMT1	2.67321	0.219117	Glycylpeptide N-tetradecanoyltransferase 1
Q9Y5J1_UTP18_S_121	Q9Y5J1	UTP18	2.6729	0.187968	U3 small nucleolar RNA-associated protein 18 homolog
Q9Y5J1_UTP18_S_124	Q9Y5J1	UTP18	2.6729	0.187968	U3 small nucleolar RNA-associated protein 18 homolog
Q13263_TRIM28_S_594	Q13263	TRIM28	2.67256	0.0474793	Transcription intermediary factor 1-beta
Q9NTI5_PDS5B_S_1358	Q9NTI5	PDS5B	2.67213	0.177294	Sister chromatid cohesion protein PDS5 homolog B
P62070_RRAS2_S_186	P62070	RRAS2	2.66774	0.28798	Ras-related protein R-Ras2
Q96NB3_ZNF830_S_351	Q96NB3	ZNF830	2.66715	0.0946579	Zinc finger protein 830
P35221_CTNNA1_S_655	P35221	CTNNA1	2.66641	0.0668868	Catenin alpha-1
Q86UE4_MTDH_S_426	Q86UE4	MTDH	2.66615	0.179445	Protein LYRIC
Q9UPT8_ZC3H4_S_807	Q9UPT8	ZC3H4	2.66502	0.105188	Zinc finger CCCH domain-containing protein 4
Q9UPT8_ZC3H4_S_808	Q9UPT8	ZC3H4	2.66502	0.105188	Zinc finger CCCH domain-containing protein 4
Q9NTI5_PDS5B_S_1416	Q9NTI5	PDS5B	2.66241	0.05862	Sister chromatid cohesion protein PDS5 homolog B
Q13595_TRA2A_S_14	Q13595	TRA2A	2.6618	0.0752943	Transformer-2 protein homolog alpha
Q9H6T3_RPAP3_S_114	Q9H6T3	RPAP3	2.66089	0.106183	RNA polymerase II-associated protein 3
Q9UMD9_COL17A1_T_97	Q9UMD9	COL17A1	2.65902	0.0758959	Collagen alpha-1(XVII) chain
Q14004_CDK13_S_367	Q14004	CDK13	2.65892	0.101985	Cyclin-dependent kinase 13
Q14004_CDK13_S_369	Q14004	CDK13	2.65892	0.101985	Cyclin-dependent kinase 13
Q14004_CDK13_S_371	Q14004	CDK13	2.65892	0.101985	Cyclin-dependent kinase 13
Q14004_CDK13_Y_370	Q14004	CDK13	2.65892	0.101985	Cyclin-dependent kinase 13
Q01831_XPC_S_883	Q01831	XPC	2.65822	0.134802	DNA repair protein complementing XP-C cells
Q01831_XPC_S_884	Q01831	XPC	2.65822	0.134802	DNA repair protein complementing XP-C cells
P35658_NUP214_S_433	P35658	NUP214	2.6564	0.161688	Nuclear pore complex protein Nup214
Q9Y520_PRRC2C_S_1269	Q9Y520	PRRC2C	2.65628	0.0977362	Protein PRRC2C
P11388_TOP2A_S_1106	P11388	TOP2A	2.65618	0.322956	DNA topoisomerase 2-alpha
Q66K74_MAP1S_S_640	Q66K74	MAP1S	2.65506	0.204902	Microtubule-associated protein 1S
Q96D71_REPS1_S_170	Q96D71	REPS1	2.6536	0.0357787	RalBP1-associated Eps domain-containing protein 1
Q9UQ35_SRRM2_S_2044	Q9UQ35	SRRM2	2.6532	0.26561	Serine/arginine repetitive matrix protein 2
Q9UQ35_SRRM2_S_2046	Q9UQ35	SRRM2	2.6532	0.26561	Serine/arginine repetitive matrix protein 2
P05114_HMGN1_S_89	P05114	HMGN1	2.65209	0.0659489	Non-histone chromosomal protein HMG-14
P24534_EEF1B2_S_95	P24534	EEF1B2	2.65115	0.180238	Elongation factor 1-beta
Q99543_DNAJC2_S_47	Q99543	DNAJC2	2.64752	0.109505	DnaJ homolog subfamily C member 2
Q3KQU3_MAP7D1_S_125	Q3KQU3	MAP7D1	2.64704	0.149978	MAP7 domain-containing protein 1
P0DJ93_SMIM13_S_50	P0DJ93	SMIM13	2.64557	0.0633272	Small integral membrane protein 13
P0DJ93_SMIM13_T_48	P0DJ93	SMIM13	2.64557	0.0633272	Small integral membrane protein 13
Q58WW2_DCAF6_S_657	Q58WW2	DCAF6	2.6403	0.182236	DDB1- and CUL4-associated factor 6
Q58WW2_DCAF6_T_654	Q58WW2	DCAF6	2.6403	0.182236	DDB1- and CUL4-associated factor 6
Q9H4H8_FAM83D_S_366	Q9H4H8	FAM83D	2.63599	0.076756	Protein FAM83D
O94913_PCF11_S_489	O94913	PCF11	2.63503	0.2378	Pre-mRNA cleavage complex 2 protein Pcf11
O94913_PCF11_S_494	O94913	PCF11	2.63503	0.2378	Pre-mRNA cleavage complex 2 protein Pcf11
Q9Y2V2_CARHSP1_S_52	Q9Y2V2	CARHSP1	2.63401	0.302046	Calcium-regulated heat-stable protein 1
O95810_CAVIN2_S_203	O95810	CAVIN2	2.63392	0.124777	Caveolae-associated protein 2
O95810_CAVIN2_S_204	O95810	CAVIN2	2.63392	0.124777	Caveolae-associated protein 2
Q8NI27_THOC2_S_1516	Q8NI27	THOC2	2.63313	0.0401082	THO complex subunit 2
Q9UQ35_SRRM2_S_2032	Q9UQ35	SRRM2	2.63148	0.119613	Serine/arginine repetitive matrix protein 2
Q9UQ35_SRRM2_T_2034	Q9UQ35	SRRM2	2.63148	0.119613	Serine/arginine repetitive matrix protein 2
Q86X29_LSR_S_467	Q86X29	LSR	2.62978	0.110119	Lipolysis-stimulated lipoprotein receptor
Q08J23_NSUN2_S_456	Q08J23	NSUN2	2.62792	0.032455	RNA cytosine C(5)-methyltransferase NSUN2
Q4V328_GRIPAP1_S_669	Q4V328	GRIPAP1	2.62735	0.0441973	GRIP1-associated protein 1
Q8IWX8_CHERP_S_822	Q8IWX8	CHERP	2.62622	0.0739846	Calcium homeostasis endoplasmic reticulum protein
P49790_NUP153_S_614	P49790	NUP153	2.62484	0.0734104	Nuclear pore complex protein Nup153
Q7L4I2_RSRC2_T_6	Q7L4I2	RSRC2	2.62392	0.33473	Arginine/serine-rich coiled-coil protein 2
P49585_PCYT1A_S_315	P49585	PCYT1A	2.62384	0.0519695	Choline-phosphate cytidylyltransferase A
P49585_PCYT1A_S_319	P49585	PCYT1A	2.62384	0.0519695	Choline-phosphate cytidylyltransferase A
Q96T58_SPEN_S_1622	Q96T58	SPEN	2.62259	0.0673359	Msx2-interacting protein
Q96T58_SPEN_T_1613	Q96T58	SPEN	2.62259	0.0673359	Msx2-interacting protein
Q86X29_LSR_S_528	Q86X29	LSR	2.6224	0.0959987	Lipolysis-stimulated lipoprotein receptor
Q12789_GTF3C1_S_739	Q12789	GTF3C1	2.62104	0.13276	General transcription factor 3C polypeptide 1
Q96ST2_IWS1_S_363	Q96ST2	IWS1	2.61866	0.335935	Protein IWS1 homolog
Q96AE4_FUBP1_T_629	Q96AE4	FUBP1	2.61646	0.377973	Far upstream element-binding protein 1
Q13435_SF3B2_S_307	Q13435	SF3B2	2.61312	0.157313	Splicing factor 3B subunit 2
O15027_SEC16A_S_589	O15027	SEC16A	2.61094	0.176773	Protein transport protein Sec16A
Q96T58_SPEN_S_725	Q96T58	SPEN	2.6108	0.305194	Msx2-interacting protein
Q8TEV9_SMCR8_S_489	Q8TEV9	SMCR8	2.60907	0.116824	Guanine nucleotide exchange protein SMCR8
Q8TEV9_SMCR8_S_498	Q8TEV9	SMCR8	2.60907	0.116824	Guanine nucleotide exchange protein SMCR8
Q69YQ0_SPECC1L_S_384	Q69YQ0	SPECC1L	2.60763	0.175788	Cytospin-A
O43439_CBFA2T2_S_409	O43439	CBFA2T2	2.60675	0.053019	Protein CBFA2T2
Q16629_SRSF7_S_173	Q16629	SRSF7	2.60475	0.0973498	Serine/arginine-rich splicing factor 7
Q16629_SRSF7_S_175	Q16629	SRSF7	2.60475	0.0973498	Serine/arginine-rich splicing factor 7
Q16629_SRSF7_S_179	Q16629	SRSF7	2.60475	0.0973498	Serine/arginine-rich splicing factor 7
Q16629_SRSF7_S_181	Q16629	SRSF7	2.60475	0.0973498	Serine/arginine-rich splicing factor 7
Q16629_SRSF7_S_183	Q16629	SRSF7	2.60475	0.0973498	Serine/arginine-rich splicing factor 7
P05783_KRT18_S_31	P05783	KRT18	2.60435	0.202586	Keratin, type I cytoskeletal 18
O15234_CASC3_S_363	O15234	CASC3	2.60363	0.130266	Protein CASC3
O15234_CASC3_S_373	O15234	CASC3	2.60363	0.130266	Protein CASC3
Q9UQ35_SRRM2_S_992	Q9UQ35	SRRM2	2.60137	0.207288	Serine/arginine repetitive matrix protein 2
Q9UPZ3_HPS5_S_461	Q9UPZ3	HPS5	2.60135	0.148427	Hermansky-Pudlak syndrome 5 protein
Q9UPZ3_HPS5_S_463	Q9UPZ3	HPS5	2.60135	0.148427	Hermansky-Pudlak syndrome 5 protein
Q68EM7_ARHGAP17_T_753	Q68EM7	ARHGAP17	2.60074	0.077248	Rho GTPase-activating protein 17
Q9Y6X4_FAM169A_S_379	Q9Y6X4	FAM169A	2.59926	0.100187	Soluble lamin-associated protein of 75 kDa
Q9BRZ2_TRIM56_S_469	Q9BRZ2	TRIM56	2.59706	0.211205	E3 ubiquitin-protein ligase TRIM56
Q8WUZ0_BCL7C_S_114	Q8WUZ0	BCL7C	2.59434	0.140308	B-cell CLL/lymphoma 7 protein family member C
Q12982_BNIP2_S_114	Q12982	BNIP2	2.59315	0.0412156	BCL2/adenovirus E1B 19 kDa protein-interacting protein 2
O14497_ARID1A_S_696	O14497	ARID1A	2.59292	0.0909694	AT-rich interactive domain-containing protein 1A
Q9UPQ0_LIMCH1_S_217	Q9UPQ0	LIMCH1	2.59252	0.0684394	LIM and calponin homology domains-containing protein 1
P06241_FYN_T_15	P06241	FYN	2.59179	0.0892488	Tyrosine-protein kinase Fyn
Q86VM9_ZC3H18_S_110	Q86VM9	ZC3H18	2.59071	0.113073	Zinc finger CCCH domain-containing protein 18
Q9BVV8_FAM174C_S_117	Q9BVV8	FAM174C	2.59048	0.135383	Protein FAM174C
O43719_HTATSF1_S_702	O43719	HTATSF1	2.59048	0.244767	HIV Tat-specific factor 1
P48634_PRRC2A_S_1089	P48634	PRRC2A	2.59009	0.102668	Protein PRRC2A
Q9BTC0_DIDO1_S_1260	Q9BTC0	DIDO1	2.58957	0.0476446	Death-inducer obliterator 1
Q7Z460_CLASP1_S_1091	Q7Z460	CLASP1	2.58777	0.272648	CLIP-associating protein 1
P17535_JUND_S_255	P17535	JUND	2.58693	0.069136	Transcription factor jun-D
P17535_JUND_S_259	P17535	JUND	2.58693	0.069136	Transcription factor jun-D
Q06265_EXOSC9_S_392	Q06265	EXOSC9	2.58627	0.0690318	Exosome complex component RRP45
Q06265_EXOSC9_S_394	Q06265	EXOSC9	2.58627	0.0690318	Exosome complex component RRP45
Q8IWS0_PHF6_S_204	Q8IWS0	PHF6	2.58591	0.0736839	PHD finger protein 6
Q08999_RBL2_T_986	Q08999	RBL2	2.58519	0.0359635	Retinoblastoma-like protein 2
Q9NTI5_PDS5B_S_1166	Q9NTI5	PDS5B	2.58045	0.159343	Sister chromatid cohesion protein PDS5 homolog B
Q12888_TP53BP1_S_1068	Q12888	TP53BP1	2.57915	0.16237	TP53-binding protein 1
O15027_SEC16A_S_1229	O15027	SEC16A	2.57911	0.12434	Protein transport protein Sec16A
O95785_WIZ_S_1017	O95785	WIZ	2.57687	0.0651153	Protein Wiz
Q9Y5S2_CDC42BPB_S_1693	Q9Y5S2	CDC42BPB	2.57674	0.286441	Serine/threonine-protein kinase MRCK beta
Q9BYW2_SETD2_S_1413	Q9BYW2	SETD2	2.57646	0.0932321	Histone-lysine N-methyltransferase SETD2
Q9BYW2_SETD2_S_1415	Q9BYW2	SETD2	2.57646	0.0932321	Histone-lysine N-methyltransferase SETD2
Q9BYW2_SETD2_S_1417	Q9BYW2	SETD2	2.57646	0.0932321	Histone-lysine N-methyltransferase SETD2
Q66K14_TBC1D9B_S_411	Q66K14	TBC1D9B	2.57528	0.0500396	TBC1 domain family member 9B
Q14814_MEF2D_S_251	Q14814	MEF2D	2.57474	0.281286	Myocyte-specific enhancer factor 2D
Q6PKG0_LARP1_S_774	Q6PKG0	LARP1	2.57399	0.0990946	La-related protein 1
Q9UQ35_SRRM2_S_876	Q9UQ35	SRRM2	2.56791	0.123209	Serine/arginine repetitive matrix protein 2
Q9NPI6_DCP1A_S_522	Q9NPI6	DCP1A	2.56786	0.0512532	mRNA-decapping enzyme 1A
Q9NPI6_DCP1A_S_523	Q9NPI6	DCP1A	2.56786	0.0512532	mRNA-decapping enzyme 1A
Q9UJU6_DBNL_S_275	Q9UJU6	DBNL	2.56672	0.208409	Drebrin-like protein
Q5VTL8_PRPF38B_S_5	Q5VTL8	PRPF38B	2.56659	0.0400275	Pre-mRNA-splicing factor 38B
Q9BRD0_BUD13_S_163	Q9BRD0	BUD13	2.56146	0.235422	BUD13 homolog
Q9BRD0_BUD13_T_159	Q9BRD0	BUD13	2.56146	0.235422	BUD13 homolog
P18583_SON_S_1556	P18583	SON	2.55385	0.0743876	Protein SON
Q13523_PRPF4B_S_366	Q13523	PRPF4B	2.55367	0.248098	Serine/threonine-protein kinase PRP4 homolog
Q13523_PRPF4B_S_368	Q13523	PRPF4B	2.55367	0.248098	Serine/threonine-protein kinase PRP4 homolog
Q8N1G0_ZNF687_S_266	Q8N1G0	ZNF687	2.55006	0.0639116	Zinc finger protein 687
P46013_MKI67_S_2344	P46013	MKI67	2.5471	0.09096	Proliferation marker protein Ki-67
O60841_EIF5B_S_164	O60841	EIF5B	2.5469	0.345569	Eukaryotic translation initiation factor 5B
Q9UDY2_TJP2_S_170	Q9UDY2	TJP2	2.54659	0.19306	Tight junction protein ZO-2
Q15648_MED1_T_1032	Q15648	MED1	2.54564	0.188239	Mediator of RNA polymerase II transcription subunit 1
O43318_MAP3K7_S_439	O43318	MAP3K7	2.54538	0.124551	Mitogen-activated protein kinase kinase kinase 7
P49959_MRE11_S_688	P49959	MRE11	2.54536	0.212416	Double-strand break repair protein MRE11
P49959_MRE11_S_689	P49959	MRE11	2.54536	0.212416	Double-strand break repair protein MRE11
Q9UH99_SUN2_S_110	Q9UH99	SUN2	2.54499	0.155717	SUN domain-containing protein 2
Q9UH99_SUN2_S_113	Q9UH99	SUN2	2.54499	0.155717	SUN domain-containing protein 2
Q9UH99_SUN2_S_116	Q9UH99	SUN2	2.54499	0.155717	SUN domain-containing protein 2
Q9UH99_SUN2_T_107	Q9UH99	SUN2	2.54499	0.155717	SUN domain-containing protein 2
Q7L4I2_RSRC2_S_17	Q7L4I2	RSRC2	2.54482	0.0711014	Arginine/serine-rich coiled-coil protein 2
Q7Z333_SETX_S_947	Q7Z333	SETX	2.5435	0.135049	Probable helicase senataxin
P63313_TMSB10_S_12	P63313	TMSB10	2.54292	0.18791	Thymosin beta-10
Q96NE9_FRMD6_S_525	Q96NE9	FRMD6	2.54189	0.0615895	FERM domain-containing protein 6
Q9ULG1_INO80_S_47	Q9ULG1	INO80	2.54089	0.0818811	Chromatin-remodeling ATPase INO80
Q9ULG1_INO80_S_48	Q9ULG1	INO80	2.54089	0.0818811	Chromatin-remodeling ATPase INO80
P21333_FLNA_S_1459	P21333	FLNA	2.54057	0.0824177	Filamin-A
Q6PKG0_LARP1_S_847	Q6PKG0	LARP1	2.54034	0.170049	La-related protein 1
Q9BWW4_SSBP3_S_347	Q9BWW4	SSBP3	2.54031	0.0488385	Single-stranded DNA-binding protein 3
Q9H4L4_SENP3_S_181	Q9H4L4	SENP3	2.53548	0.154043	Sentrin-specific protease 3
Q53EL6_PDCD4_S_94	Q53EL6	PDCD4	2.53536	0.198569	Programmed cell death protein 4
Q13085_ACACA_S_25	Q13085	ACACA	2.53506	0.10013	Acetyl-CoA carboxylase 1
Q13595_TRA2A_T_88	Q13595	TRA2A	2.53505	0.073437	Transformer-2 protein homolog alpha
Q07960_ARHGAP1_S_44	Q07960	ARHGAP1	2.53246	0.161129	Rho GTPase-activating protein 1
Q8WWM7_ATXN2L_S_634	Q8WWM7	ATXN2L	2.53229	0.144009	Ataxin-2-like protein
O15541_RNF113A_S_84	O15541	RNF113A	2.53009	0.155254	E3 ubiquitin-protein ligase RNF113A
O15541_RNF113A_S_85	O15541	RNF113A	2.53009	0.155254	E3 ubiquitin-protein ligase RNF113A
Q14C86_GAPVD1_S_950	Q14C86	GAPVD1	2.52738	0.0599449	GTPase-activating protein and VPS9 domain-containing protein 1
O14974_PPP1R12A_S_862	O14974	PPP1R12A	2.52672	0.250844	Protein phosphatase 1 regulatory subunit 12A
Q9H2G2_SLK_S_347	Q9H2G2	SLK	2.52568	0.0575121	STE20-like serine/threonine-protein kinase
Q96D71_REPS1_S_174	Q96D71	REPS1	2.52291	0.0763954	RalBP1-associated Eps domain-containing protein 1
Q92619_ARHGAP45_S_23	Q92619	ARHGAP45	2.52053	0.110089	Rho GTPase-activating protein 45
Q9H0B6_KLC2_S_615	Q9H0B6	KLC2	2.51667	0.196834	Kinesin light chain 2
Q8NCF5_NFATC2IP_S_88	Q8NCF5	NFATC2IP	2.5158	0.257533	NFATC2-interacting protein
Q8N122_RPTOR_S_877	Q8N122	RPTOR	2.514	0.202108	Regulatory-associated protein of mTOR
P27824_CANX_S_583	P27824	CANX	2.51212	0.24361	Calnexin
O95810_CAVIN2_S_218	O95810	CAVIN2	2.51152	0.162634	Caveolae-associated protein 2
Q14676_MDC1_T_301	Q14676	MDC1	2.51107	0.230438	Mediator of DNA damage checkpoint protein 1
Q9HCD5_NCOA5_S_9	Q9HCD5	NCOA5	2.51106	0.24734	Nuclear receptor coactivator 5
Q86U86_PBRM1_S_10	Q86U86	PBRM1	2.5084	0.0802773	Protein polybromo-1
Q86SQ0_PHLDB2_S_384	Q86SQ0	PHLDB2	2.50825	0.0856238	Pleckstrin homology-like domain family B member 2
Q86SQ0_PHLDB2_S_387	Q86SQ0	PHLDB2	2.50825	0.0856238	Pleckstrin homology-like domain family B member 2
Q9BX95_SGPP1_S_112	Q9BX95	SGPP1	2.50693	0.25658	Sphingosine-1-phosphate phosphatase 1
Q9BW71_HIRIP3_S_196	Q9BW71	HIRIP3	2.50363	0.197467	HIRA-interacting protein 3
Q13501_SQSTM1_T_269	Q13501	SQSTM1	2.50358	0.110095	Sequestosome-1
Q14147_DHX34_S_749	Q14147	DHX34	2.50246	0.0852881	Probable ATP-dependent RNA helicase DHX34
Q14147_DHX34_S_750	Q14147	DHX34	2.50246	0.0852881	Probable ATP-dependent RNA helicase DHX34
Q9UQ35_SRRM2_T_2397	Q9UQ35	SRRM2	2.5024	0.143859	Serine/arginine repetitive matrix protein 2
O43572_AKAP10_S_11	O43572	AKAP10	2.50213	0.037613	A-kinase anchor protein 10, mitochondrial
Q13541_EIF4EBP1_T_77	Q13541	EIF4EBP1	2.50189	0.370069	Eukaryotic translation initiation factor 4E-binding protein 1
Q9UQ35_SRRM2_S_395	Q9UQ35	SRRM2	2.49826	0.230191	Serine/arginine repetitive matrix protein 2
P11388_TOP2A_T_1470	P11388	TOP2A	2.4977	0.0832646	DNA topoisomerase 2-alpha
Q8IWS0_PHF6_S_145	Q8IWS0	PHF6	2.49602	0.0801591	PHD finger protein 6
Q15149_PLEC_S_1435	Q15149	PLEC	2.49579	0.301774	Plectin
Q9UPN3_MACF1_S_7333	Q9UPN3	MACF1	2.49439	0.13906	Microtubule-actin cross-linking factor 1, isoforms 1/2/3/5
P19634_SLC9A1_S_602	P19634	SLC9A1	2.49359	0.0532498	Sodium/hydrogen exchanger 1
Q13905_RAPGEF1_S_217	Q13905	RAPGEF1	2.49171	0.0807473	Rap guanine nucleotide exchange factor 1
Q13905_RAPGEF1_T_216	Q13905	RAPGEF1	2.49171	0.0807473	Rap guanine nucleotide exchange factor 1
Q6P2E9_EDC4_S_879	Q6P2E9	EDC4	2.49061	0.120208	Enhancer of mRNA-decapping protein 4
Q9H7L9_SUDS3_S_32	Q9H7L9	SUDS3	2.49055	0.116359	Sin3 histone deacetylase corepressor complex component SDS3
Q9H7L9_SUDS3_S_39	Q9H7L9	SUDS3	2.49055	0.116359	Sin3 histone deacetylase corepressor complex component SDS3
Q9H0G5_NSRP1_S_254	Q9H0G5	NSRP1	2.49028	0.132352	Nuclear speckle splicing regulatory protein 1
Q96PC5_MIA2_S_1255	Q96PC5	MIA2	2.48765	0.214956	Melanoma inhibitory activity protein 2
Q9H0G5_NSRP1_S_248	Q9H0G5	NSRP1	2.48758	0.133915	Nuclear speckle splicing regulatory protein 1
O14654_IRS4_S_751	O14654	IRS4	2.48626	0.106893	Insulin receptor substrate 4
Q13426_XRCC4_S_328	Q13426	XRCC4	2.48558	0.0816217	DNA repair protein XRCC4
P09651_HNRNPA1_S_363	P09651	HNRNPA1	2.48547	0.295123	Heterogeneous nuclear ribonucleoprotein A1
Q5T200_ZC3H13_S_318	Q5T200	ZC3H13	2.48492	0.239182	Zinc finger CCCH domain-containing protein 13
Q13501_SQSTM1_S_272	Q13501	SQSTM1	2.48488	0.127729	Sequestosome-1
Q9NYF8_BCLAF1_S_290	Q9NYF8	BCLAF1	2.48473	0.289425	Bcl-2-associated transcription factor 1
Q01082_SPTBN1_S_2316	Q01082	SPTBN1	2.48399	0.0571413	Spectrin beta chain, non-erythrocytic 1
Q08170_SRSF4_S_458	Q08170	SRSF4	2.48398	0.186357	Serine/arginine-rich splicing factor 4
Q2PPJ7_RALGAPA2_S_820	Q2PPJ7	RALGAPA2	2.48339	0.194761	Ral GTPase-activating protein subunit alpha-2
Q2PPJ7_RALGAPA2_S_821	Q2PPJ7	RALGAPA2	2.48339	0.194761	Ral GTPase-activating protein subunit alpha-2
Q86VM9_ZC3H18_S_118	Q86VM9	ZC3H18	2.48331	0.11348	Zinc finger CCCH domain-containing protein 18
Q6NUK4_REEP3_T_201	Q6NUK4	REEP3	2.4819	0.225654	Receptor expression-enhancing protein 3
Q92615_LARP4B_S_601	Q92615	LARP4B	2.4818	0.139203	La-related protein 4B
P49023_PXN_S_302	P49023	PXN	2.48173	0.138324	Paxillin
P49023_PXN_S_303	P49023	PXN	2.48173	0.138324	Paxillin
Q7L2J0_MEPCE_T_213	Q7L2J0	MEPCE	2.48098	0.223645	7SK snRNA methylphosphate capping enzyme
Q92974_ARHGEF2_S_940	Q92974	ARHGEF2	2.48019	0.104174	Rho guanine nucleotide exchange factor 2
O75494_SRSF10_S_133	O75494	SRSF10	2.47805	0.068805	Serine/arginine-rich splicing factor 10
Q9H1E3_NUCKS1_T_179	Q9H1E3	NUCKS1	2.47325	0.24137	Nuclear ubiquitous casein and cyclin-dependent kinase substrate 1
Q2PPJ7_RALGAPA2_S_373	Q2PPJ7	RALGAPA2	2.47245	0.130811	Ral GTPase-activating protein subunit alpha-2
P29966_MARCKS_S_145	P29966	MARCKS	2.4712	0.160474	Myristoylated alanine-rich C-kinase substrate
P55081_MFAP1_S_132	P55081	MFAP1	2.4709	0.044511	Microfibrillar-associated protein 1
P55081_MFAP1_S_133	P55081	MFAP1	2.4709	0.044511	Microfibrillar-associated protein 1
Q5C9Z4_NOM1_S_317	Q5C9Z4	NOM1	2.47049	0.161475	Nucleolar MIF4G domain-containing protein 1
Q5C9Z4_NOM1_S_320	Q5C9Z4	NOM1	2.47049	0.161475	Nucleolar MIF4G domain-containing protein 1
Q5C9Z4_NOM1_S_321	Q5C9Z4	NOM1	2.47049	0.161475	Nucleolar MIF4G domain-containing protein 1
P20700_LMNB1_S_391	P20700	LMNB1	2.46928	0.312735	Lamin-B1
Q03252_LMNB2_S_405	Q03252	LMNB2	2.46928	0.312735	Lamin-B2
Q9UDY2_TJP2_S_174	Q9UDY2	TJP2	2.46909	0.205496	Tight junction protein ZO-2
P20700_LMNB1_S_23	P20700	LMNB1	2.46857	0.266904	Lamin-B1
P20700_LMNB1_T_20	P20700	LMNB1	2.46857	0.266904	Lamin-B1
O75494_SRSF10_S_131	O75494	SRSF10	2.46837	0.0689974	Serine/arginine-rich splicing factor 10
P18583_SON_S_1950	P18583	SON	2.46794	0.212619	Protein SON
P18583_SON_S_1952	P18583	SON	2.46794	0.212619	Protein SON
Q9P2R6_RERE_T_599	Q9P2R6	RERE	2.46709	0.0703527	Arginine-glutamic acid dipeptide repeats protein
P48634_PRRC2A_S_342	P48634	PRRC2A	2.46586	0.121327	Protein PRRC2A
P48634_PRRC2A_S_350	P48634	PRRC2A	2.46586	0.121327	Protein PRRC2A
Q9UMN6_KMT2B_T_2083	Q9UMN6	KMT2B	2.46533	0.0927196	Histone-lysine N-methyltransferase 2B
Q9H1E3_NUCKS1_S_181	Q9H1E3	NUCKS1	2.46394	0.2542	Nuclear ubiquitous casein and cyclin-dependent kinase substrate 1
Q9Y2W1_THRAP3_S_575	Q9Y2W1	THRAP3	2.46348	0.205665	Thyroid hormone receptor-associated protein 3
P08238_HSP90AB1_S_226	P08238	HSP90AB1	2.46188	0.284511	Heat shock protein HSP 90-beta
P98175_RBM10_S_61	P98175	RBM10	2.46151	0.190883	RNA-binding protein 10
P29692_EEF1D_S_133	P29692	EEF1D	2.46114	0.31925	Elongation factor 1-delta
Q9BTE3_MCMBP_S_154	Q9BTE3	MCMBP	2.45888	0.112895	Mini-chromosome maintenance complex-binding protein
Q86UV5_USP48_S_887	Q86UV5	USP48	2.45754	0.239687	Ubiquitin carboxyl-terminal hydrolase 48
Q7LBC6_KDM3B_S_744	Q7LBC6	KDM3B	2.45575	0.165991	Lysine-specific demethylase 3B
Q15223_NECTIN1_S_434	Q15223	NECTIN1	2.45413	0.0715062	Nectin-1
Q15223_NECTIN1_S_435	Q15223	NECTIN1	2.45413	0.0715062	Nectin-1
P20700_LMNB1_S_393	P20700	LMNB1	2.45352	0.31299	Lamin-B1
Q03252_LMNB2_S_407	Q03252	LMNB2	2.45352	0.31299	Lamin-B2
Q00587_CDC42EP1_S_192	Q00587	CDC42EP1	2.45327	0.126659	Cdc42 effector protein 1
Q6PD74_AAGAB_S_310	Q6PD74	AAGAB	2.45305	0.191437	Alpha- and gamma-adaptin-binding protein p34
Q6PD74_AAGAB_S_311	Q6PD74	AAGAB	2.45305	0.191437	Alpha- and gamma-adaptin-binding protein p34
Q96L73_NSD1_S_483	Q96L73	NSD1	2.45282	0.181405	Histone-lysine N-methyltransferase, H3 lysine-36 specific
Q96L73_NSD1_S_486	Q96L73	NSD1	2.45282	0.181405	Histone-lysine N-methyltransferase, H3 lysine-36 specific
Q9Y266_NUDC_T_145	Q9Y266	NUDC	2.45275	0.14826	Nuclear migration protein nudC
Q7L4I2_RSRC2_S_32	Q7L4I2	RSRC2	2.45187	0.260306	Arginine/serine-rich coiled-coil protein 2
Q9UPN7_PPP6R1_T_524	Q9UPN7	PPP6R1	2.45062	0.350757	Serine/threonine-protein phosphatase 6 regulatory subunit 1
Q07960_ARHGAP1_S_51	Q07960	ARHGAP1	2.44993	0.0704146	Rho GTPase-activating protein 1
Q8IYB3_SRRM1_S_605	Q8IYB3	SRRM1	2.44989	0.233956	Serine/arginine repetitive matrix protein 1
Q8IYB3_SRRM1_S_607	Q8IYB3	SRRM1	2.44989	0.233956	Serine/arginine repetitive matrix protein 1
Q9P1Y6_PHRF1_T_917	Q9P1Y6	PHRF1	2.44897	0.0443819	PHD and RING finger domain-containing protein 1
Q15223_NECTIN1_Y_436	Q15223	NECTIN1	2.44872	0.0557584	Nectin-1
Q86WB0_ZC3HC1_S_338	Q86WB0	ZC3HC1	2.44796	0.112773	Nuclear-interacting partner of ALK
Q9UQ35_SRRM2_S_2030	Q9UQ35	SRRM2	2.44742	0.156997	Serine/arginine repetitive matrix protein 2
Q9UQ35_SRRM2_S_424	Q9UQ35	SRRM2	2.44583	0.27443	Serine/arginine repetitive matrix protein 2
Q9NQS7_INCENP_S_214	Q9NQS7	INCENP	2.4436	0.117186	Inner centromere protein
Q9Y624_F11R_S_287	Q9Y624	F11R	2.44103	0.0938062	Junctional adhesion molecule A
Q9BYW2_SETD2_S_2082	Q9BYW2	SETD2	2.44102	0.169389	Histone-lysine N-methyltransferase SETD2
Q9Y2K6_USP20_S_263	Q9Y2K6	USP20	2.43988	0.157801	Ubiquitin carboxyl-terminal hydrolase 20
Q6VY07_PACS1_S_528	Q6VY07	PACS1	2.43943	0.153268	Phosphofurin acidic cluster sorting protein 1
Q9Y383_LUC7L2_S_383	Q9Y383	LUC7L2	2.43896	0.133735	Putative RNA-binding protein Luc7-like 2
Q9Y383_LUC7L2_S_384	Q9Y383	LUC7L2	2.43896	0.133735	Putative RNA-binding protein Luc7-like 2
Q92614_MYO18A_S_2041	Q92614	MYO18A	2.43743	0.196747	Unconventional myosin-XVIIIa
Q92614_MYO18A_S_2043	Q92614	MYO18A	2.43743	0.196747	Unconventional myosin-XVIIIa
Q9Y520_PRRC2C_S_1544	Q9Y520	PRRC2C	2.43651	0.240381	Protein PRRC2C
Q5T5U3_ARHGAP21_S_612	Q5T5U3	ARHGAP21	2.43651	0.111075	Rho GTPase-activating protein 21
Q5T5U3_ARHGAP21_S_616	Q5T5U3	ARHGAP21	2.43651	0.111075	Rho GTPase-activating protein 21
Q14839_CHD4_S_515	Q14839	CHD4	2.43504	0.0957296	Chromodomain-helicase-DNA-binding protein 4
Q7Z4V5_HDGFL2_S_634	Q7Z4V5	HDGFL2	2.43378	0.37919	Hepatoma-derived growth factor-related protein 2
Q7Z460_CLASP1_S_600	Q7Z460	CLASP1	2.4287	0.0763779	CLIP-associating protein 1
Q9NVU0_POLR3E_S_503	Q9NVU0	POLR3E	2.42829	0.0800016	DNA-directed RNA polymerase III subunit RPC5
Q14160_SCRIB_S_1220	Q14160	SCRIB	2.42609	0.246242	Protein scribble homolog
Q7Z422_SZRD1_S_39	Q7Z422	SZRD1	2.42459	0.112982	SUZ domain-containing protein 1
Q969T4_UBE2E3_S_8	Q969T4	UBE2E3	2.42452	0.1118	Ubiquitin-conjugating enzyme E2 E3
Q8IWW6_ARHGAP12_S_240	Q8IWW6	ARHGAP12	2.42441	0.149819	Rho GTPase-activating protein 12
Q4VC05_BCL7A_S_113	Q4VC05	BCL7A	2.42326	0.0754418	B-cell CLL/lymphoma 7 protein family member A
Q9NRY4_ARHGAP35_S_985	Q9NRY4	ARHGAP35	2.42069	0.105261	Rho GTPase-activating protein 35
P18583_SON_S_1948	P18583	SON	2.41996	0.21406	Protein SON
O95817_BAG3_S_291	O95817	BAG3	2.41857	0.142132	BAG family molecular chaperone regulator 3
O95425_SVIL_S_707	O95425	SVIL	2.41653	0.270749	Supervillin
Q15007_WTAP_S_306	Q15007	WTAP	2.41472	0.132484	Pre-mRNA-splicing regulator WTAP
O94804_STK10_S_438	O94804	STK10	2.41278	0.204111	Serine/threonine-protein kinase 10
Q92598_HSPH1_S_557	Q92598	HSPH1	2.41276	0.0976352	Heat shock protein 105 kDa
Q8IYB3_SRRM1_T_220	Q8IYB3	SRRM1	2.41124	0.204003	Serine/arginine repetitive matrix protein 1
P28290_ITPRID2_S_270	P28290	ITPRID2	2.41008	0.275556	Protein ITPRID2
P28290_ITPRID2_S_273	P28290	ITPRID2	2.41008	0.275556	Protein ITPRID2
P28290_ITPRID2_T_275	P28290	ITPRID2	2.41008	0.275556	Protein ITPRID2
P42568_MLLT3_S_483	P42568	MLLT3	2.40876	0.195111	Protein AF-9
Q9H0G5_NSRP1_S_255	Q9H0G5	NSRP1	2.40837	0.140979	Nuclear speckle splicing regulatory protein 1
Q12830_BPTF_S_2471	Q12830	BPTF	2.40557	0.0615837	Nucleosome-remodeling factor subunit BPTF
Q9UPN7_PPP6R1_S_531	Q9UPN7	PPP6R1	2.40277	0.306743	Serine/threonine-protein phosphatase 6 regulatory subunit 1
Q9P270_SLAIN2_S_315	Q9P270	SLAIN2	2.40095	0.106271	SLAIN motif-containing protein 2
Q5SYE7_NHSL1_S_1386	Q5SYE7	NHSL1	2.40054	0.0954502	NHS-like protein 1
Q5SYE7_NHSL1_S_1388	Q5SYE7	NHSL1	2.40054	0.0954502	NHS-like protein 1
O15014_ZNF609_S_576	O15014	ZNF609	2.40048	0.258589	Zinc finger protein 609
Q9H6F5_CCDC86_S_110	Q9H6F5	CCDC86	2.3983	0.0704138	Coiled-coil domain-containing protein 86
Q8TE77_SSH3_S_87	Q8TE77	SSH3	2.39676	0.261362	Protein phosphatase Slingshot homolog 3
Q8N3P4_VPS8_T_1302	Q8N3P4	VPS8	2.39623	0.107138	Vacuolar protein sorting-associated protein 8 homolog
Q8N3P4_VPS8_T_1305	Q8N3P4	VPS8	2.39623	0.107138	Vacuolar protein sorting-associated protein 8 homolog
Q8N3P4_VPS8_Y_1307	Q8N3P4	VPS8	2.39623	0.107138	Vacuolar protein sorting-associated protein 8 homolog
Q8IYB3_SRRM1_S_715	Q8IYB3	SRRM1	2.3962	0.334107	Serine/arginine repetitive matrix protein 1
Q9UHR5_SAP30BP_S_18	Q9UHR5	SAP30BP	2.39554	0.220863	SAP30-binding protein
Q9UHR5_SAP30BP_S_22	Q9UHR5	SAP30BP	2.39554	0.220863	SAP30-binding protein
P0DJ93_SMIM13_T_62	P0DJ93	SMIM13	2.39466	0.162735	Small integral membrane protein 13
Q6GYQ0_RALGAPA1_S_860	Q6GYQ0	RALGAPA1	2.39455	0.069405	Ral GTPase-activating protein subunit alpha-1
Q6GYQ0_RALGAPA1_S_861	Q6GYQ0	RALGAPA1	2.39455	0.069405	Ral GTPase-activating protein subunit alpha-1
Q14160_SCRIB_S_504	Q14160	SCRIB	2.39322	0.137167	Protein scribble homolog
Q6WCQ1_MPRIP_S_224	Q6WCQ1	MPRIP	2.39319	0.0715043	Myosin phosphatase Rho-interacting protein
Q9H0E9_BRD8_S_579	Q9H0E9	BRD8	2.39301	0.0998428	Bromodomain-containing protein 8
Q01167_FOXK2_S_392	Q01167	FOXK2	2.39212	0.120422	Forkhead box protein K2
Q01167_FOXK2_S_394	Q01167	FOXK2	2.39212	0.120422	Forkhead box protein K2
P50402_EMD_S_143	P50402	EMD	2.39108	0.0448489	Emerin
Q86UU0_BCL9L_S_947	Q86UU0	BCL9L	2.39073	0.19367	B-cell CLL/lymphoma 9-like protein
Q9P266_JCAD_S_755	Q9P266	JCAD	2.39062	0.112565	Junctional protein associated with coronary artery disease
Q96TA1_NIBAN2_S_646	Q96TA1	NIBAN2	2.38839	0.211107	Protein Niban 2
O60318_MCM3AP_S_527	O60318	MCM3AP	2.38788	0.109125	Germinal-center associated nuclear protein
A8CG34_POM121C_S_323	A8CG34	POM121C	2.38714	0.0706298	Nuclear envelope pore membrane protein POM 121C
A8CG34_POM121C_S_325	A8CG34	POM121C	2.38714	0.0706298	Nuclear envelope pore membrane protein POM 121C
Q9UGV2_NDRG3_S_338	Q9UGV2	NDRG3	2.38682	0.126825	Protein NDRG3
Q66K14_TBC1D9B_S_435	Q66K14	TBC1D9B	2.38666	0.0587999	TBC1 domain family member 9B
Q96JM3_CHAMP1_S_204	Q96JM3	CHAMP1	2.38626	0.108075	Chromosome alignment-maintaining phosphoprotein 1
Q92903_CDS1_T_36	Q92903	CDS1	2.38626	0.183502	Phosphatidate cytidylyltransferase 1
Q7Z2W4_ZC3HAV1_S_275	Q7Z2W4	ZC3HAV1	2.38545	0.203533	Zinc finger CCCH-type antiviral protein 1
O00499_BIN1_S_296	O00499	BIN1	2.38159	0.0540642	Myc box-dependent-interacting protein 1
Q9UQ35_SRRM2_S_1403	Q9UQ35	SRRM2	2.37939	0.353507	Serine/arginine repetitive matrix protein 2
Q86VR2_RETREG3_S_258	Q86VR2	RETREG3	2.37919	0.13571	Reticulophagy regulator 3
Q86VR2_RETREG3_S_260	Q86VR2	RETREG3	2.37919	0.13571	Reticulophagy regulator 3
Q6PKG0_LARP1_T_785	Q6PKG0	LARP1	2.37897	0.238844	La-related protein 1
P19838_NFKB1_S_903	P19838	NFKB1	2.37847	0.0696474	Nuclear factor NF-kappa-B p105 subunit
P19838_NFKB1_S_907	P19838	NFKB1	2.37847	0.0696474	Nuclear factor NF-kappa-B p105 subunit
Q5T200_ZC3H13_S_204	Q5T200	ZC3H13	2.37817	0.100373	Zinc finger CCCH domain-containing protein 13
Q9UQ35_SRRM2_S_1073	Q9UQ35	SRRM2	2.37728	0.204518	Serine/arginine repetitive matrix protein 2
Q6WKZ4_RAB11FIP1_S_156	Q6WKZ4	RAB11FIP1	2.37727	0.304221	Rab11 family-interacting protein 1
Q7L804_RAB11FIP2_S_150	Q7L804	RAB11FIP2	2.37727	0.304221	Rab11 family-interacting protein 2
Q9Y3Z3_SAMHD1_S_18	Q9Y3Z3	SAMHD1	2.3753	0.328683	Deoxynucleoside triphosphate triphosphohydrolase SAMHD1
Q5UIP0_RIF1_S_1542	Q5UIP0	RIF1	2.37514	0.109461	Telomere-associated protein RIF1
Q9UHF7_TRPS1_S_1081	Q9UHF7	TRPS1	2.37436	0.14015	Zinc finger transcription factor Trps1
Q9UHF7_TRPS1_S_1085	Q9UHF7	TRPS1	2.37436	0.14015	Zinc finger transcription factor Trps1
Q04656_ATP7A_S_1466	Q04656	ATP7A	2.37207	0.121416	Copper-transporting ATPase 1
P09651_HNRNPA1_S_4	P09651	HNRNPA1	2.36935	0.202856	Heterogeneous nuclear ribonucleoprotein A1
Q15942_ZYX_S_344	Q15942	ZYX	2.36894	0.235852	Zyxin
Q96B36_AKT1S1_S_212	Q96B36	AKT1S1	2.36894	0.164994	Proline-rich AKT1 substrate 1
Q13439_GOLGA4_S_41	Q13439	GOLGA4	2.36857	0.126686	Golgin subfamily A member 4
Q9Y2J2_EPB41L3_S_91	Q9Y2J2	EPB41L3	2.36708	0.118501	Band 4.1-like protein 3
Q8NA72_POC5_S_109	Q8NA72	POC5	2.3666	0.0978365	Centrosomal protein POC5
Q9Y2J2_EPB41L3_T_761	Q9Y2J2	EPB41L3	2.36611	0.0528898	Band 4.1-like protein 3
O15173_PGRMC2_T_211	O15173	PGRMC2	2.36505	0.159568	Membrane-associated progesterone receptor component 2
P23588_EIF4B_S_406	P23588	EIF4B	2.36349	0.247533	Eukaryotic translation initiation factor 4B
P07910_HNRNPC_S_238	P07910	HNRNPC	2.36232	0.155291	Heterogeneous nuclear ribonucleoproteins C1/C2
Q9UQ35_SRRM2_S_1110	Q9UQ35	SRRM2	2.36228	0.113224	Serine/arginine repetitive matrix protein 2
P07910_HNRNPC_S_233	P07910	HNRNPC	2.36221	0.151471	Heterogeneous nuclear ribonucleoproteins C1/C2
P22626_HNRNPA2B1_S_344	P22626	HNRNPA2B1	2.35947	0.110958	Heterogeneous nuclear ribonucleoproteins A2/B1
Q9UQ35_SRRM2_S_449	Q9UQ35	SRRM2	2.35904	0.24027	Serine/arginine repetitive matrix protein 2
Q9BTA9_WAC_T_457	Q9BTA9	WAC	2.35865	0.0977198	WW domain-containing adapter protein with coiled-coil
Q9H814_PHAX_S_350	Q9H814	PHAX	2.35842	0.0525847	Phosphorylated adapter RNA export protein
Q9H814_PHAX_T_349	Q9H814	PHAX	2.35842	0.0525847	Phosphorylated adapter RNA export protein
Q96N67_DOCK7_S_900	Q96N67	DOCK7	2.35834	0.0832296	Dedicator of cytokinesis protein 7
Q9H7N4_SCAF1_S_498	Q9H7N4	SCAF1	2.35718	0.283256	Splicing factor, arginine/serine-rich 19
Q9H7N4_SCAF1_S_500	Q9H7N4	SCAF1	2.35718	0.283256	Splicing factor, arginine/serine-rich 19
C9JLW8_MCRIP1_S_18	C9JLW8	MCRIP1	2.35572	0.0935934	Mapk-regulated corepressor-interacting protein 1
P08240_SRPRA_S_296	P08240	SRPRA	2.35532	0.092281	Signal recognition particle receptor subunit alpha
P08240_SRPRA_S_297	P08240	SRPRA	2.35532	0.092281	Signal recognition particle receptor subunit alpha
P08240_SRPRA_S_298	P08240	SRPRA	2.35532	0.092281	Signal recognition particle receptor subunit alpha
Q12767_TMEM94_S_445	Q12767	TMEM94	2.35416	0.136249	Transmembrane protein 94
Q86W56_PARG_S_316	Q86W56	PARG	2.35404	0.0723915	Poly(ADP-ribose) glycohydrolase
P31749_AKT1_S_129	P31749	AKT1	2.35389	0.178481	RAC-alpha serine/threonine-protein kinase
Q92889_ERCC4_S_520	Q92889	ERCC4	2.35375	0.207665	DNA repair endonuclease XPF
Q15424_SAFB_S_383	Q15424	SAFB	2.35318	0.11849	Scaffold attachment factor B1
Q6NZI2_CAVIN1_S_171	Q6NZI2	CAVIN1	2.35177	0.205956	Caveolae-associated protein 1
Q6NZI2_CAVIN1_S_175	Q6NZI2	CAVIN1	2.35177	0.205956	Caveolae-associated protein 1
Q13541_EIF4EBP1_Y_34	Q13541	EIF4EBP1	2.35171	0.261774	Eukaryotic translation initiation factor 4E-binding protein 1
Q9Y520_PRRC2C_S_878	Q9Y520	PRRC2C	2.35025	0.291699	Protein PRRC2C
Q9H7N4_SCAF1_S_719	Q9H7N4	SCAF1	2.35023	0.0716261	Splicing factor, arginine/serine-rich 19
Q9UKY7_CDV3_S_106	Q9UKY7	CDV3	2.34919	0.162975	Protein CDV3 homolog
Q9NTI5_PDS5B_T_1370	Q9NTI5	PDS5B	2.34638	0.167093	Sister chromatid cohesion protein PDS5 homolog B
Q9UPT8_ZC3H4_S_1275	Q9UPT8	ZC3H4	2.34481	0.23518	Zinc finger CCCH domain-containing protein 4
Q8IYB3_SRRM1_S_429	Q8IYB3	SRRM1	2.34309	0.444544	Serine/arginine repetitive matrix protein 1
Q8IYB3_SRRM1_S_431	Q8IYB3	SRRM1	2.34309	0.444544	Serine/arginine repetitive matrix protein 1
P46100_ATRX_S_1061	P46100	ATRX	2.34167	0.0805838	Transcriptional regulator ATRX
Q96JM3_CHAMP1_S_214	Q96JM3	CHAMP1	2.34055	0.113363	Chromosome alignment-maintaining phosphoprotein 1
Q63ZY3_KANK2_S_172	Q63ZY3	KANK2	2.34014	0.0880016	KN motif and ankyrin repeat domain-containing protein 2
Q63ZY3_KANK2_T_176	Q63ZY3	KANK2	2.34014	0.0880016	KN motif and ankyrin repeat domain-containing protein 2
Q13523_PRPF4B_S_292	Q13523	PRPF4B	2.3391	0.274241	Serine/threonine-protein kinase PRP4 homolog
Q9H1B7_IRF2BPL_S_662	Q9H1B7	IRF2BPL	2.33609	0.173033	Probable E3 ubiquitin-protein ligase IRF2BPL
Q9BW71_HIRIP3_S_159	Q9BW71	HIRIP3	2.33361	0.180702	HIRA-interacting protein 3
Q9BW71_HIRIP3_S_160	Q9BW71	HIRIP3	2.33361	0.180702	HIRA-interacting protein 3
Q9Y6X9_MORC2_S_777	Q9Y6X9	MORC2	2.33361	0.137749	ATPase MORC2
Q9Y6X9_MORC2_S_779	Q9Y6X9	MORC2	2.33361	0.137749	ATPase MORC2
Q9NYF8_BCLAF1_S_285	Q9NYF8	BCLAF1	2.33353	0.279616	Bcl-2-associated transcription factor 1
O60716_CTNND1_S_230	O60716	CTNND1	2.33226	0.107397	Catenin delta-1
Q13523_PRPF4B_S_294	Q13523	PRPF4B	2.33223	0.278958	Serine/threonine-protein kinase PRP4 homolog
Q14684_RRP1B_T_454	Q14684	RRP1B	2.33005	0.105551	Ribosomal RNA processing protein 1 homolog B
Q9NW07_ZNF358_T_485	Q9NW07	ZNF358	2.32979	0.247676	Zinc finger protein 358
O14497_ARID1A_S_702	O14497	ARID1A	2.32826	0.14459	AT-rich interactive domain-containing protein 1A
Q9NQS7_INCENP_T_213	Q9NQS7	INCENP	2.32799	0.11771	Inner centromere protein
Q96RT1_ERBIN_S_598	Q96RT1	ERBIN	2.32769	0.132525	Erbin
P55197_MLLT10_S_686	P55197	MLLT10	2.32752	0.217787	Protein AF-10
Q8IZ21_PHACTR4_S_118	Q8IZ21	PHACTR4	2.32668	0.0968529	Phosphatase and actin regulator 4
Q6NUK4_REEP3_S_210	Q6NUK4	REEP3	2.32566	0.236941	Receptor expression-enhancing protein 3
Q8WWQ0_PHIP_S_1281	Q8WWQ0	PHIP	2.32551	0.257293	PH-interacting protein
Q8WWQ0_PHIP_S_1283	Q8WWQ0	PHIP	2.32551	0.257293	PH-interacting protein
Q08945_SSRP1_S_444	Q08945	SSRP1	2.3253	0.115265	FACT complex subunit SSRP1
P46937_YAP1_T_141	P46937	YAP1	2.32496	0.267874	Transcriptional coactivator YAP1
Q8N0Z3_SPICE1_S_315	Q8N0Z3	SPICE1	2.32478	0.127589	Spindle and centriole-associated protein 1
A1L390_PLEKHG3_S_576	A1L390	PLEKHG3	2.32357	0.0902588	Pleckstrin homology domain-containing family G member 3
A1L390_PLEKHG3_S_577	A1L390	PLEKHG3	2.32357	0.0902588	Pleckstrin homology domain-containing family G member 3
Q92598_HSPH1_S_809	Q92598	HSPH1	2.32298	0.0959919	Heat shock protein 105 kDa
Q5T481_RBM20_S_660	Q5T481	RBM20	2.3223	0.118656	RNA-binding protein 20
Q5T481_RBM20_T_649	Q5T481	RBM20	2.3223	0.118656	RNA-binding protein 20
Q13541_EIF4EBP1_T_70	Q13541	EIF4EBP1	2.32226	0.0922331	Eukaryotic translation initiation factor 4E-binding protein 1
Q96BD5_PHF21A_S_455	Q96BD5	PHF21A	2.3212	0.324508	PHD finger protein 21A
Q93009_USP7_S_18	Q93009	USP7	2.3199	0.0602562	Ubiquitin carboxyl-terminal hydrolase 7
Q5T0N5_FNBP1L_T_496	Q5T0N5	FNBP1L	2.31983	0.119065	Formin-binding protein 1-like
Q9NYF3_FAM53C_S_234	Q9NYF3	FAM53C	2.31931	0.0975674	Protein FAM53C
Q96D71_REPS1_S_558	Q96D71	REPS1	2.31891	0.263711	RalBP1-associated Eps domain-containing protein 1
Q13595_TRA2A_S_84	Q13595	TRA2A	2.31855	0.221911	Transformer-2 protein homolog alpha
Q9H4L7_SMARCAD1_S_124	Q9H4L7	SMARCAD1	2.31727	0.242593	SWI/SNF-related matrix-associated actin-dependent regulator of chromatin subfamily A containing DEAD/H box 1
Q9H4L7_SMARCAD1_S_127	Q9H4L7	SMARCAD1	2.31727	0.242593	SWI/SNF-related matrix-associated actin-dependent regulator of chromatin subfamily A containing DEAD/H box 1
Q9P2R6_RERE_S_1106	Q9P2R6	RERE	2.31554	0.12693	Arginine-glutamic acid dipeptide repeats protein
Q9P2R6_RERE_S_1113	Q9P2R6	RERE	2.31554	0.12693	Arginine-glutamic acid dipeptide repeats protein
Q9P2R6_RERE_S_1115	Q9P2R6	RERE	2.31554	0.12693	Arginine-glutamic acid dipeptide repeats protein
Q13595_TRA2A_S_86	Q13595	TRA2A	2.31494	0.22308	Transformer-2 protein homolog alpha
Q9BW71_HIRIP3_S_227	Q9BW71	HIRIP3	2.31261	0.155115	HIRA-interacting protein 3
P16070_CD44_S_697	P16070	CD44	2.31086	0.124314	CD44 antigen
Q4KMP7_TBC1D10B_S_661	Q4KMP7	TBC1D10B	2.30893	0.0665459	TBC1 domain family member 10B
Q15672_TWIST1_S_68	Q15672	TWIST1	2.308	0.204088	Twist-related protein 1
Q9Y4K4_MAP4K5_S_433	Q9Y4K4	MAP4K5	2.30731	0.153743	Mitogen-activated protein kinase kinase kinase kinase 5
P56192_MARS1_S_825	P56192	MARS1	2.30442	0.0908625	Methionine--tRNA ligase, cytoplasmic
P56192_MARS1_T_824	P56192	MARS1	2.30442	0.0908625	Methionine--tRNA ligase, cytoplasmic
P46100_ATRX_S_675	P46100	ATRX	2.30384	0.128388	Transcriptional regulator ATRX
Q5VTR2_RNF20_T_526	Q5VTR2	RNF20	2.30246	0.134338	E3 ubiquitin-protein ligase BRE1A
O94885_SASH1_S_1031	O94885	SASH1	2.30147	0.107684	SAM and SH3 domain-containing protein 1
Q9BQ52_ELAC2_S_215	Q9BQ52	ELAC2	2.29909	0.170638	Zinc phosphodiesterase ELAC protein 2
Q9BVV8_FAM174C_S_120	Q9BVV8	FAM174C	2.29873	0.145378	Protein FAM174C
Q9UKA4_AKAP11_S_422	Q9UKA4	AKAP11	2.29853	0.108117	A-kinase anchor protein 11
Q9UKA4_AKAP11_S_433	Q9UKA4	AKAP11	2.29853	0.108117	A-kinase anchor protein 11
Q9UQ35_SRRM2_S_543	Q9UQ35	SRRM2	2.29792	0.126607	Serine/arginine repetitive matrix protein 2
Q93100_PHKB_S_700	Q93100	PHKB	2.29765	0.124951	Phosphorylase b kinase regulatory subunit beta
Q93100_PHKB_S_701	Q93100	PHKB	2.29765	0.124951	Phosphorylase b kinase regulatory subunit beta
Q93100_PHKB_T_702	Q93100	PHKB	2.29765	0.124951	Phosphorylase b kinase regulatory subunit beta
Q9NYF3_FAM53C_S_232	Q9NYF3	FAM53C	2.29763	0.0987438	Protein FAM53C
Q8NFP9_NBEA_S_1714	Q8NFP9	NBEA	2.29702	0.0934113	Neurobeachin
Q8NFP9_NBEA_S_1717	Q8NFP9	NBEA	2.29702	0.0934113	Neurobeachin
O43823_AKAP8_S_339	O43823	AKAP8	2.29647	0.209846	A-kinase anchor protein 8
Q9H6F5_CCDC86_S_113	Q9H6F5	CCDC86	2.29631	0.179989	Coiled-coil domain-containing protein 86
Q86TB9_PATL1_S_179	Q86TB9	PATL1	2.29541	0.153812	Protein PAT1 homolog 1
Q96T58_SPEN_S_1268	Q96T58	SPEN	2.29536	0.175482	Msx2-interacting protein
Q96T58_SPEN_S_1278	Q96T58	SPEN	2.29536	0.175482	Msx2-interacting protein
P51114_FXR1_S_485	P51114	FXR1	2.29479	0.0842055	Fragile X mental retardation syndrome-related protein 1
O15075_DCLK1_S_307	O15075	DCLK1	2.29372	0.313355	Serine/threonine-protein kinase DCLK1
Q06587_RING1_S_187	Q06587	RING1	2.29326	0.0620208	E3 ubiquitin-protein ligase RING1
Q06587_RING1_S_188	Q06587	RING1	2.29326	0.0620208	E3 ubiquitin-protein ligase RING1
Q06587_RING1_S_190	Q06587	RING1	2.29326	0.0620208	E3 ubiquitin-protein ligase RING1
Q9UKL0_RCOR1_S_260	Q9UKL0	RCOR1	2.29257	0.196931	REST corepressor 1
Q13625_TP53BP2_S_576	Q13625	TP53BP2	2.29197	0.0967687	Apoptosis-stimulating of p53 protein 2
O95232_LUC7L3_S_425	O95232	LUC7L3	2.29194	0.217507	Luc7-like protein 3
P48634_PRRC2A_S_1092	P48634	PRRC2A	2.2913	0.108007	Protein PRRC2A
Q9NQS7_INCENP_S_828	Q9NQS7	INCENP	2.29119	0.19349	Inner centromere protein
Q3KQU3_MAP7D1_S_93	Q3KQU3	MAP7D1	2.28986	0.0821591	MAP7 domain-containing protein 1
Q3KQU3_MAP7D1_T_97	Q3KQU3	MAP7D1	2.28986	0.0821591	MAP7 domain-containing protein 1
O14654_IRS4_S_1231	O14654	IRS4	2.28901	0.240702	Insulin receptor substrate 4
Q8WVB6_CHTF18_S_63	Q8WVB6	CHTF18	2.28825	0.128216	Chromosome transmission fidelity protein 18 homolog
Q8IWW6_ARHGAP12_T_231	Q8IWW6	ARHGAP12	2.28777	0.156801	Rho GTPase-activating protein 12
Q9NQC3_RTN4_S_7	Q9NQC3	RTN4	2.28741	0.248948	Reticulon-4
Q13177_PAK2_S_141	Q13177	PAK2	2.28725	0.126332	Serine/threonine-protein kinase PAK 2
P46100_ATRX_S_677	P46100	ATRX	2.28619	0.212874	Transcriptional regulator ATRX
Q96T58_SPEN_S_749	Q96T58	SPEN	2.28522	0.177207	Msx2-interacting protein
P48634_PRRC2A_S_1115	P48634	PRRC2A	2.28508	0.132731	Protein PRRC2A
P48634_PRRC2A_T_1112	P48634	PRRC2A	2.28508	0.132731	Protein PRRC2A
Q9NWH9_SLTM_S_553	Q9NWH9	SLTM	2.2843	0.273394	SAFB-like transcription modulator
Q9NYV4_CDK12_S_341	Q9NYV4	CDK12	2.28419	0.27328	Cyclin-dependent kinase 12
Q9Y6D5_ARFGEF2_S_1528	Q9Y6D5	ARFGEF2	2.28387	0.0730046	Brefeldin A-inhibited guanine nucleotide-exchange protein 2
Q99442_SEC62_T_375	Q99442	SEC62	2.2832	0.217997	Translocation protein SEC62
Q96B36_AKT1S1_S_203	Q96B36	AKT1S1	2.28298	0.182236	Proline-rich AKT1 substrate 1
P11171_EPB41_T_155	P11171	EPB41	2.28203	0.0712527	Protein 4.1
P16949_STMN1_S_63	P16949	STMN1	2.28109	0.293215	Stathmin
O75376_NCOR1_S_158	O75376	NCOR1	2.279	0.372819	Nuclear receptor corepressor 1
Q3YEC7_RABL6_S_641	Q3YEC7	RABL6	2.27867	0.220113	Rab-like protein 6
Q13112_CHAF1B_S_409	Q13112	CHAF1B	2.27706	0.236766	Chromatin assembly factor 1 subunit B
Q8IU60_DCP2_S_246	Q8IU60	DCP2	2.27671	0.0922128	m7GpppN-mRNA hydrolase
Q8IU60_DCP2_S_247	Q8IU60	DCP2	2.27671	0.0922128	m7GpppN-mRNA hydrolase
Q8IU60_DCP2_S_249	Q8IU60	DCP2	2.27671	0.0922128	m7GpppN-mRNA hydrolase
Q8N9N8_EIF1AD_S_155	Q8N9N8	EIF1AD	2.27609	0.0780851	Probable RNA-binding protein EIF1AD
Q8N9N8_EIF1AD_S_159	Q8N9N8	EIF1AD	2.27609	0.0780851	Probable RNA-binding protein EIF1AD
O95714_HERC2_S_1938	O95714	HERC2	2.27602	0.0759833	E3 ubiquitin-protein ligase HERC2
Q9Y2D5_AKAP2_S_393	Q9Y2D5	AKAP2	2.27524	0.170519	A-kinase anchor protein 2
Q9H2P0_ADNP_S_953	Q9H2P0	ADNP	2.2743	0.162947	Activity-dependent neuroprotector homeobox protein
Q9H2P0_ADNP_S_955	Q9H2P0	ADNP	2.2743	0.162947	Activity-dependent neuroprotector homeobox protein
Q5VT52_RPRD2_S_593	Q5VT52	RPRD2	2.27341	0.155476	Regulation of nuclear pre-mRNA domain-containing protein 2
Q9NQS7_INCENP_T_832	Q9NQS7	INCENP	2.27222	0.206134	Inner centromere protein
Q92859_NEO1_S_1194	Q92859	NEO1	2.27198	0.29907	Neogenin
Q9HCE3_ZNF532_T_1272	Q9HCE3	ZNF532	2.27098	0.440264	Zinc finger protein 532
Q9HCE3_ZNF532_T_1275	Q9HCE3	ZNF532	2.27098	0.440264	Zinc finger protein 532
Q9HCE3_ZNF532_T_1285	Q9HCE3	ZNF532	2.27098	0.440264	Zinc finger protein 532
Q13459_MYO9B_S_1267	Q13459	MYO9B	2.27043	0.134084	Unconventional myosin-IXb
Q13459_MYO9B_T_1271	Q13459	MYO9B	2.27043	0.134084	Unconventional myosin-IXb
P46100_ATRX_S_1348	P46100	ATRX	2.26933	0.259275	Transcriptional regulator ATRX
P46100_ATRX_S_1352	P46100	ATRX	2.26933	0.259275	Transcriptional regulator ATRX
O60264_SMARCA5_S_66	O60264	SMARCA5	2.26891	0.13634	SWI/SNF-related matrix-associated actin-dependent regulator of chromatin subfamily A member 5
Q9H165_BCL11A_S_332	Q9H165	BCL11A	2.26714	0.0952138	B-cell lymphoma/leukemia 11A
Q14839_CHD4_S_531	Q14839	CHD4	2.26677	0.135737	Chromodomain-helicase-DNA-binding protein 4
Q16204_CCDC6_S_359	Q16204	CCDC6	2.26641	0.136623	Coiled-coil domain-containing protein 6
P09651_HNRNPA1_S_6	P09651	HNRNPA1	2.26639	0.305415	Heterogeneous nuclear ribonucleoprotein A1
Q96JK2_DCAF5_S_651	Q96JK2	DCAF5	2.26593	0.0714663	DDB1- and CUL4-associated factor 5
Q5JTV8_TOR1AIP1_S_230	Q5JTV8	TOR1AIP1	2.2653	0.167855	Torsin-1A-interacting protein 1
Q9NYF8_BCLAF1_T_257	Q9NYF8	BCLAF1	2.26438	0.423442	Bcl-2-associated transcription factor 1
P46821_MAP1B_S_1260	P46821	MAP1B	2.26414	0.124753	Microtubule-associated protein 1B
Q13428_TCOF1_S_1228	Q13428	TCOF1	2.26388	0.088753	Treacle protein
Q12888_TP53BP1_S_525	Q12888	TP53BP1	2.26337	0.111182	TP53-binding protein 1
Q96S38_RPS6KC1_S_423	Q96S38	RPS6KC1	2.2614	0.164053	Ribosomal protein S6 kinase delta-1
Q96S38_RPS6KC1_S_427	Q96S38	RPS6KC1	2.2614	0.164053	Ribosomal protein S6 kinase delta-1
Q9H4H8_FAM83D_T_367	Q9H4H8	FAM83D	2.26061	0.325217	Protein FAM83D
Q14684_RRP1B_S_452	Q14684	RRP1B	2.26054	0.0949381	Ribosomal RNA processing protein 1 homolog B
P07900_HSP90AA1_S_231	P07900	HSP90AA1	2.26016	0.122621	Heat shock protein HSP 90-alpha
Q13596_SNX1_S_32	Q13596	SNX1	2.25979	0.225044	Sorting nexin-1
Q13596_SNX1_S_39	Q13596	SNX1	2.25979	0.225044	Sorting nexin-1
Q9UQ35_SRRM2_S_2042	Q9UQ35	SRRM2	2.25836	0.236675	Serine/arginine repetitive matrix protein 2
Q14161_GIT2_S_418	Q14161	GIT2	2.25726	0.251572	ARF GTPase-activating protein GIT2
P49759_CLK1_T_138	P49759	CLK1	2.25688	0.279913	Dual specificity protein kinase CLK1
Q8WUZ0_BCL7C_S_126	Q8WUZ0	BCL7C	2.25576	0.153168	B-cell CLL/lymphoma 7 protein family member C
P06400_RB1_S_612	P06400	RB1	2.25127	0.14458	Retinoblastoma-associated protein
Q9UHB7_AFF4_S_491	Q9UHB7	AFF4	2.25096	0.0573176	AF4/FMR2 family member 4
P23443_RPS6KB1_S_441	P23443	RPS6KB1	2.25054	0.109877	Ribosomal protein S6 kinase beta-1
P23443_RPS6KB1_S_447	P23443	RPS6KB1	2.25054	0.109877	Ribosomal protein S6 kinase beta-1
P23443_RPS6KB1_T_444	P23443	RPS6KB1	2.25054	0.109877	Ribosomal protein S6 kinase beta-1
P78337_PITX1_S_50	P78337	PITX1	2.24906	0.177526	Pituitary homeobox 1
Q92903_CDS1_S_37	Q92903	CDS1	2.24562	0.138476	Phosphatidate cytidylyltransferase 1
P18669_PGAM1_S_118	P18669	PGAM1	2.245	0.150632	Phosphoglycerate mutase 1
Q13427_PPIG_T_748	Q13427	PPIG	2.24447	0.407796	Peptidyl-prolyl cis-trans isomerase G
P53621_COPA_S_173	P53621	COPA	2.24172	0.22422	Coatomer subunit alpha
Q9BZF1_OSBPL8_S_807	Q9BZF1	OSBPL8	2.24149	0.0951538	Oxysterol-binding protein-related protein 8
Q9BZF1_OSBPL8_S_808	Q9BZF1	OSBPL8	2.24149	0.0951538	Oxysterol-binding protein-related protein 8
Q13439_GOLGA4_S_266	Q13439	GOLGA4	2.2406	0.122178	Golgin subfamily A member 4
Q9UQ35_SRRM2_S_1541	Q9UQ35	SRRM2	2.24055	0.285584	Serine/arginine repetitive matrix protein 2
Q9NQS7_INCENP_S_831	Q9NQS7	INCENP	2.23799	0.210277	Inner centromere protein
O95684_FGFR1OP_T_170	O95684	FGFR1OP	2.23721	0.247531	FGFR1 oncogene partner
O43399_TPD52L2_S_12	O43399	TPD52L2	2.23651	0.326232	Tumor protein D54
Q68EM7_ARHGAP17_T_757	Q68EM7	ARHGAP17	2.23528	0.112433	Rho GTPase-activating protein 17
Q16643_DBN1_T_335	Q16643	DBN1	2.23466	0.105485	Drebrin
Q9H1E5_TMX4_S_251	Q9H1E5	TMX4	2.23413	0.224048	Thioredoxin-related transmembrane protein 4
Q9NZM3_ITSN2_S_889	Q9NZM3	ITSN2	2.23292	0.132808	Intersectin-2
Q13428_TCOF1_S_1257	Q13428	TCOF1	2.23253	0.311707	Treacle protein
Q9H063_MAF1_S_75	Q9H063	MAF1	2.23215	0.184032	Repressor of RNA polymerase III transcription MAF1 homolog
O60292_SIPA1L3_S_1547	O60292	SIPA1L3	2.23087	0.208463	Signal-induced proliferation-associated 1-like protein 3
O15438_ABCC3_S_908	O15438	ABCC3	2.22967	0.0892913	Canalicular multispecific organic anion transporter 2
O15438_ABCC3_S_911	O15438	ABCC3	2.22967	0.0892913	Canalicular multispecific organic anion transporter 2
Q5JRA6_MIA3_S_407	Q5JRA6	MIA3	2.22907	0.154568	Transport and Golgi organization protein 1 homolog
Q9UK58_CCNL1_S_352	Q9UK58	CCNL1	2.22866	0.167422	Cyclin-L1
Q5SW79_CEP170_S_1160	Q5SW79	CEP170	2.22851	0.0880429	Centrosomal protein of 170 kDa
Q96B97_SH3KBP1_S_509	Q96B97	SH3KBP1	2.22845	0.0914849	SH3 domain-containing kinase-binding protein 1
Q96B97_SH3KBP1_S_511	Q96B97	SH3KBP1	2.22845	0.0914849	SH3 domain-containing kinase-binding protein 1
P55010_EIF5_S_389	P55010	EIF5	2.22843	0.278489	Eukaryotic translation initiation factor 5
P55010_EIF5_S_390	P55010	EIF5	2.22843	0.278489	Eukaryotic translation initiation factor 5
Q13263_TRIM28_S_598	Q13263	TRIM28	2.22825	0.178678	Transcription intermediary factor 1-beta
Q5T200_ZC3H13_S_316	Q5T200	ZC3H13	2.2269	0.3314	Zinc finger CCCH domain-containing protein 13
Q9BRD0_BUD13_S_364	Q9BRD0	BUD13	2.22665	0.186	BUD13 homolog
Q9BRD0_BUD13_S_370	Q9BRD0	BUD13	2.22665	0.186	BUD13 homolog
Q9BRD0_BUD13_S_372	Q9BRD0	BUD13	2.22665	0.186	BUD13 homolog
Q9BRD0_BUD13_S_375	Q9BRD0	BUD13	2.22665	0.186	BUD13 homolog
Q9UKV3_ACIN1_S_384	Q9UKV3	ACIN1	2.22549	0.239711	Apoptotic chromatin condensation inducer in the nucleus
Q9NQG6_MIEF1_S_55	Q9NQG6	MIEF1	2.22547	0.213609	Mitochondrial dynamics protein MID51
P98175_RBM10_S_60	P98175	RBM10	2.22445	0.180547	RNA-binding protein 10
Q96ST2_IWS1_S_398	Q96ST2	IWS1	2.2213	0.207664	Protein IWS1 homolog
Q96ST2_IWS1_S_400	Q96ST2	IWS1	2.2213	0.207664	Protein IWS1 homolog
Q14004_CDK13_S_358	Q14004	CDK13	2.2206	0.202052	Cyclin-dependent kinase 13
Q14004_CDK13_S_360	Q14004	CDK13	2.2206	0.202052	Cyclin-dependent kinase 13
P55196_AFDN_T_1330	P55196	AFDN	2.22058	0.126757	Afadin
P55196_AFDN_T_1334	P55196	AFDN	2.22058	0.126757	Afadin
Q96D71_REPS1_T_539	Q96D71	REPS1	2.21834	0.280079	RalBP1-associated Eps domain-containing protein 1
Q12888_TP53BP1_S_523	Q12888	TP53BP1	2.21713	0.124933	TP53-binding protein 1
A8CG34_POM121C_S_322	A8CG34	POM121C	2.21682	0.09219	Nuclear envelope pore membrane protein POM 121C
Q5JTV8_TOR1AIP1_S_156	Q5JTV8	TOR1AIP1	2.21681	0.0738395	Torsin-1A-interacting protein 1
Q5SW79_CEP170_S_1165	Q5SW79	CEP170	2.21484	0.0890014	Centrosomal protein of 170 kDa
Q5JTV8_TOR1AIP1_S_157	Q5JTV8	TOR1AIP1	2.21357	0.0767423	Torsin-1A-interacting protein 1
Q12955_ANK3_S_918	Q12955	ANK3	2.21308	0.108574	Ankyrin-3
Q12955_ANK3_S_919	Q12955	ANK3	2.21308	0.108574	Ankyrin-3
Q12955_ANK3_S_922	Q12955	ANK3	2.21308	0.108574	Ankyrin-3
Q5JSH3_WDR44_S_27	Q5JSH3	WDR44	2.21248	0.163713	WD repeat-containing protein 44
Q8TCJ2_STT3B_S_498	Q8TCJ2	STT3B	2.21155	0.191462	Dolichyl-diphosphooligosaccharide--protein glycosyltransferase subunit STT3B
Q9H7L9_SUDS3_T_49	Q9H7L9	SUDS3	2.20946	0.177245	Sin3 histone deacetylase corepressor complex component SDS3
Q9BYW2_SETD2_S_2080	Q9BYW2	SETD2	2.20879	0.199786	Histone-lysine N-methyltransferase SETD2
Q68EM7_ARHGAP17_T_759	Q68EM7	ARHGAP17	2.20594	0.130137	Rho GTPase-activating protein 17
Q9UQ35_SRRM2_T_348	Q9UQ35	SRRM2	2.20504	0.154356	Serine/arginine repetitive matrix protein 2
Q96HR8_NAF1_S_315	Q96HR8	NAF1	2.20363	0.144197	H/ACA ribonucleoprotein complex non-core subunit NAF1
Q13107_USP4_S_675	Q13107	USP4	2.20272	0.225991	Ubiquitin carboxyl-terminal hydrolase 4
Q13107_USP4_S_680	Q13107	USP4	2.20272	0.225991	Ubiquitin carboxyl-terminal hydrolase 4
Q13330_MTA1_S_576	Q13330	MTA1	2.20229	0.181274	Metastasis-associated protein MTA1
P51003_PAPOLA_S_532	P51003	PAPOLA	2.20229	0.179	Poly(A) polymerase alpha
Q96N67_DOCK7_T_907	Q96N67	DOCK7	2.20045	0.154935	Dedicator of cytokinesis protein 7
Q9ULS5_TMCC3_S_216	Q9ULS5	TMCC3	2.20028	0.238172	Transmembrane and coiled-coil domain protein 3
P38159_RBMX_S_208	P38159	RBMX	2.20005	0.212807	RNA-binding motif protein, X chromosome
Q12923_PTPN13_S_911	Q12923	PTPN13	2.19858	0.160624	Tyrosine-protein phosphatase non-receptor type 13
Q9UHB7_AFF4_S_487	Q9UHB7	AFF4	2.19671	0.0656603	AF4/FMR2 family member 4
Q9UQ35_SRRM2_S_2398	Q9UQ35	SRRM2	2.19594	0.200326	Serine/arginine repetitive matrix protein 2
Q5VTR2_RNF20_S_524	Q5VTR2	RNF20	2.19521	0.171815	E3 ubiquitin-protein ligase BRE1A
Q9H1K0_RBSN_S_217	Q9H1K0	RBSN	2.1932	0.103385	Rabenosyn-5
Q02880_TOP2B_S_1424	Q02880	TOP2B	2.19295	0.0804627	DNA topoisomerase 2-beta
P10636_MAPT_S_717	P10636	MAPT	2.19234	0.167964	Microtubule-associated protein tau
P49792_RANBP2_S_2250	P49792	RANBP2	2.19231	0.156578	E3 SUMO-protein ligase RanBP2
Q86UU1_PHLDB1_S_578	Q86UU1	PHLDB1	2.19215	0.101792	Pleckstrin homology-like domain family B member 1
Q86UU1_PHLDB1_S_583	Q86UU1	PHLDB1	2.19215	0.101792	Pleckstrin homology-like domain family B member 1
Q9BXB4_OSBPL11_S_181	Q9BXB4	OSBPL11	2.19212	0.354259	Oxysterol-binding protein-related protein 11
P25440_BRD2_S_298	P25440	BRD2	2.19197	0.128554	Bromodomain-containing protein 2
P25440_BRD2_S_301	P25440	BRD2	2.19197	0.128554	Bromodomain-containing protein 2
Q9UHR5_SAP30BP_S_69	Q9UHR5	SAP30BP	2.19049	0.138609	SAP30-binding protein
Q13428_TCOF1_S_1378	Q13428	TCOF1	2.19025	0.147987	Treacle protein
Q9UQ35_SRRM2_S_322	Q9UQ35	SRRM2	2.18987	0.125733	Serine/arginine repetitive matrix protein 2
Q5JTV8_TOR1AIP1_S_215	Q5JTV8	TOR1AIP1	2.18982	0.126862	Torsin-1A-interacting protein 1
Q92466_DDB2_S_24	Q92466	DDB2	2.18754	0.225199	DNA damage-binding protein 2
Q15642_TRIP10_S_299	Q15642	TRIP10	2.18564	0.153255	Cdc42-interacting protein 4
P42568_MLLT3_S_429	P42568	MLLT3	2.18481	0.217031	Protein AF-9
Q5JTV8_TOR1AIP1_T_220	Q5JTV8	TOR1AIP1	2.18462	0.160997	Torsin-1A-interacting protein 1
Q15154_PCM1_S_110	Q15154	PCM1	2.18387	0.17457	Pericentriolar material 1 protein
Q86U86_PBRM1_S_13	Q86U86	PBRM1	2.18325	0.357315	Protein polybromo-1
Q09666_AHNAK_S_5851	Q09666	AHNAK	2.18315	0.256156	Neuroblast differentiation-associated protein AHNAK
Q14157_UBAP2L_S_477	Q14157	UBAP2L	2.18252	0.361827	Ubiquitin-associated protein 2-like
Q9Y5J1_UTP18_S_210	Q9Y5J1	UTP18	2.18249	0.165464	U3 small nucleolar RNA-associated protein 18 homolog
Q99543_DNAJC2_S_60	Q99543	DNAJC2	2.18222	0.107454	DnaJ homolog subfamily C member 2
Q99543_DNAJC2_S_63	Q99543	DNAJC2	2.18222	0.107454	DnaJ homolog subfamily C member 2
Q9P260_RELCH_S_453	Q9P260	RELCH	2.18205	0.112256	RAB11-binding protein RELCH
Q5T200_ZC3H13_S_325	Q5T200	ZC3H13	2.18133	0.337825	Zinc finger CCCH domain-containing protein 13
Q15154_PCM1_S_1776	Q15154	PCM1	2.18082	0.170186	Pericentriolar material 1 protein
Q9UGV2_NDRG3_T_329	Q9UGV2	NDRG3	2.17816	0.153673	Protein NDRG3
Q9UQ35_SRRM2_S_1552	Q9UQ35	SRRM2	2.17699	0.0910959	Serine/arginine repetitive matrix protein 2
Q5JRA6_MIA3_S_406	Q5JRA6	MIA3	2.17636	0.165536	Transport and Golgi organization protein 1 homolog
P49759_CLK1_S_140	P49759	CLK1	2.17509	0.309801	Dual specificity protein kinase CLK1
Q86YS7_C2CD5_T_285	Q86YS7	C2CD5	2.17381	0.204613	C2 domain-containing protein 5
Q9NZB2_FAM120A_S_1044	Q9NZB2	FAM120A	2.17252	0.139727	Constitutive coactivator of PPAR-gamma-like protein 1
Q9NZB2_FAM120A_S_1045	Q9NZB2	FAM120A	2.17252	0.139727	Constitutive coactivator of PPAR-gamma-like protein 1
Q9NZB2_FAM120A_S_1048	Q9NZB2	FAM120A	2.17252	0.139727	Constitutive coactivator of PPAR-gamma-like protein 1
Q9NR30_DDX21_S_121	Q9NR30	DDX21	2.17214	0.362502	Nucleolar RNA helicase 2
P43243_MATR3_S_9	P43243	MATR3	2.17083	0.349472	Matrin-3
Q9NPQ8_RIC8A_T_441	Q9NPQ8	RIC8A	2.17004	0.141398	Synembryn-A
Q9NTI5_PDS5B_S_1182	Q9NTI5	PDS5B	2.16772	0.142911	Sister chromatid cohesion protein PDS5 homolog B
Q9Y6M5_SLC30A1_S_172	Q9Y6M5	SLC30A1	2.16769	0.189571	Zinc transporter 1
Q9UQ35_SRRM2_S_420	Q9UQ35	SRRM2	2.16765	0.27568	Serine/arginine repetitive matrix protein 2
Q9H2J7_SLC6A15_T_49	Q9H2J7	SLC6A15	2.16686	0.203011	Sodium-dependent neutral amino acid transporter B(0)AT2
O00178_GTPBP1_S_44	O00178	GTPBP1	2.16664	0.120729	GTP-binding protein 1
O00178_GTPBP1_S_47	O00178	GTPBP1	2.16664	0.120729	GTP-binding protein 1
Q9NQB0_TCF7L2_S_177	Q9NQB0	TCF7L2	2.16635	0.205189	Transcription factor 7-like 2
Q5T0W9_FAM83B_S_422	Q5T0W9	FAM83B	2.16619	0.164801	Protein FAM83B
Q9H1E5_TMX4_S_259	Q9H1E5	TMX4	2.16584	0.233132	Thioredoxin-related transmembrane protein 4
Q7L4I2_RSRC2_S_30	Q7L4I2	RSRC2	2.16529	0.266231	Arginine/serine-rich coiled-coil protein 2
O75152_ZC3H11A_S_761	O75152	ZC3H11A	2.16362	0.166082	Zinc finger CCCH domain-containing protein 11A
Q9BYW2_SETD2_S_754	Q9BYW2	SETD2	2.16278	0.121197	Histone-lysine N-methyltransferase SETD2
Q8TAQ2_SMARCC2_S_806	Q8TAQ2	SMARCC2	2.16159	0.155571	SWI/SNF complex subunit SMARCC2
Q92797_SYMPK_S_1259	Q92797	SYMPK	2.16063	0.116654	Symplekin
Q13098_GPS1_S_474	Q13098	GPS1	2.15892	0.111873	COP9 signalosome complex subunit 1
P83369_LSM11_S_15	P83369	LSM11	2.15884	0.250699	U7 snRNA-associated Sm-like protein LSm11
P83369_LSM11_S_21	P83369	LSM11	2.15884	0.250699	U7 snRNA-associated Sm-like protein LSm11
A8CG34_POM121C_S_328	A8CG34	POM121C	2.15856	0.184719	Nuclear envelope pore membrane protein POM 121C
Q9H5H4_ZNF768_S_144	Q9H5H4	ZNF768	2.15856	0.110345	Zinc finger protein 768
Q9H1E3_NUCKS1_S_229	Q9H1E3	NUCKS1	2.15818	0.103063	Nuclear ubiquitous casein and cyclin-dependent kinase substrate 1
Q9H1E3_NUCKS1_S_234	Q9H1E3	NUCKS1	2.15818	0.103063	Nuclear ubiquitous casein and cyclin-dependent kinase substrate 1
Q9H1E3_NUCKS1_S_240	Q9H1E3	NUCKS1	2.15818	0.103063	Nuclear ubiquitous casein and cyclin-dependent kinase substrate 1
Q7Z2W4_ZC3HAV1_S_386	Q7Z2W4	ZC3HAV1	2.15791	0.160498	Zinc finger CCCH-type antiviral protein 1
Q7Z2W4_ZC3HAV1_S_387	Q7Z2W4	ZC3HAV1	2.15791	0.160498	Zinc finger CCCH-type antiviral protein 1
Q5JSH3_WDR44_S_470	Q5JSH3	WDR44	2.15753	0.0796359	WD repeat-containing protein 44
P43487_RANBP1_S_14	P43487	RANBP1	2.15523	0.177043	Ran-specific GTPase-activating protein
Q12923_PTPN13_S_908	Q12923	PTPN13	2.15398	0.177128	Tyrosine-protein phosphatase non-receptor type 13
Q96PU5_NEDD4L_S_475	Q96PU5	NEDD4L	2.15369	0.194676	E3 ubiquitin-protein ligase NEDD4-like
Q96S55_WRNIP1_T_85	Q96S55	WRNIP1	2.15352	0.124858	ATPase WRNIP1
P51116_FXR2_S_453	P51116	FXR2	2.15319	0.184411	Fragile X mental retardation syndrome-related protein 2
Q9H4H8_FAM83D_S_369	Q9H4H8	FAM83D	2.15263	0.357039	Protein FAM83D
Q9UQ35_SRRM2_S_1690	Q9UQ35	SRRM2	2.15232	0.481342	Serine/arginine repetitive matrix protein 2
Q13426_XRCC4_S_327	Q13426	XRCC4	2.15201	0.210315	DNA repair protein XRCC4
Q86X27_RALGPS2_S_293	Q86X27	RALGPS2	2.15156	0.171701	Ras-specific guanine nucleotide-releasing factor RalGPS2
P43487_RANBP1_T_13	P43487	RANBP1	2.15121	0.174946	Ran-specific GTPase-activating protein
Q7Z4V5_HDGFL2_S_230	Q7Z4V5	HDGFL2	2.15071	0.0864699	Hepatoma-derived growth factor-related protein 2
Q96RK0_CIC_T_1398	Q96RK0	CIC	2.15017	0.230711	Protein capicua homolog
Q8WYP5_AHCTF1_S_1216	Q8WYP5	AHCTF1	2.15002	0.142839	Protein ELYS
Q9BUT9_MCRIP2_S_78	Q9BUT9	MCRIP2	2.14907	0.160397	MAPK regulated corepressor interacting protein 2
Q9UQ35_SRRM2_S_875	Q9UQ35	SRRM2	2.14805	0.175466	Serine/arginine repetitive matrix protein 2
P23396_RPS3_T_221	P23396	RPS3	2.14797	0.185144	40S ribosomal protein S3
Q8IWS0_PHF6_S_138	Q8IWS0	PHF6	2.14743	0.0796345	PHD finger protein 6
Q53EL6_PDCD4_S_76	Q53EL6	PDCD4	2.14588	0.210971	Programmed cell death protein 4
Q96ST2_IWS1_S_329	Q96ST2	IWS1	2.14493	0.250964	Protein IWS1 homolog
Q96ST2_IWS1_S_333	Q96ST2	IWS1	2.14493	0.250964	Protein IWS1 homolog
O94827_PLEKHG5_S_907	O94827	PLEKHG5	2.14392	0.150116	Pleckstrin homology domain-containing family G member 5
O94827_PLEKHG5_S_911	O94827	PLEKHG5	2.14392	0.150116	Pleckstrin homology domain-containing family G member 5
P22234_PAICS_S_27	P22234	PAICS	2.14347	0.112973	Multifunctional protein ADE2
Q92997_DVL3_S_125	Q92997	DVL3	2.1433	0.173071	Segment polarity protein dishevelled homolog DVL-3
P42694_HELZ_S_1614	P42694	HELZ	2.14309	0.0979393	Probable helicase with zinc finger domain
Q9NVD7_PARVA_T_3	Q9NVD7	PARVA	2.14296	0.287423	Alpha-parvin
Q9NPQ8_RIC8A_S_436	Q9NPQ8	RIC8A	2.14246	0.147389	Synembryn-A
Q7Z4S6_KIF21A_S_1271	Q7Z4S6	KIF21A	2.14199	0.131553	Kinesin-like protein KIF21A
Q96TC7_RMDN3_S_46	Q96TC7	RMDN3	2.14109	0.112122	Regulator of microtubule dynamics protein 3
Q9H7L9_SUDS3_S_45	Q9H7L9	SUDS3	2.1397	0.202992	Sin3 histone deacetylase corepressor complex component SDS3
Q9Y2J2_EPB41L3_S_760	Q9Y2J2	EPB41L3	2.13888	0.0735911	Band 4.1-like protein 3
Q9H6F5_CCDC86_S_91	Q9H6F5	CCDC86	2.13837	0.204208	Coiled-coil domain-containing protein 86
Q14247_CTTN_T_399	Q14247	CTTN	2.13785	0.540351	Src substrate cortactin
P35658_NUP214_S_430	P35658	NUP214	2.13679	0.160073	Nuclear pore complex protein Nup214
Q3YEC7_RABL6_S_640	Q3YEC7	RABL6	2.13662	0.222808	Rab-like protein 6
Q9NR30_DDX21_S_168	Q9NR30	DDX21	2.13657	0.284799	Nucleolar RNA helicase 2
Q7Z7L8_C11orf96_S_406	Q7Z7L8	C11orf96	2.1364	0.098711	Uncharacterized protein C11orf96
Q5T200_ZC3H13_S_1010	Q5T200	ZC3H13	2.13579	0.146892	Zinc finger CCCH domain-containing protein 13
P10636_MAPT_S_713	P10636	MAPT	2.13535	0.187602	Microtubule-associated protein tau
Q2PPJ7_RALGAPA2_S_379	Q2PPJ7	RALGAPA2	2.13217	0.14045	Ral GTPase-activating protein subunit alpha-2
Q5T200_ZC3H13_S_1014	Q5T200	ZC3H13	2.13146	0.16971	Zinc finger CCCH domain-containing protein 13
Q5T200_ZC3H13_S_1017	Q5T200	ZC3H13	2.13146	0.16971	Zinc finger CCCH domain-containing protein 13
Q66PJ3_ARL6IP4_S_332	Q66PJ3	ARL6IP4	2.13143	0.220713	ADP-ribosylation factor-like protein 6-interacting protein 4
Q9NR09_BIRC6_S_482	Q9NR09	BIRC6	2.13075	0.0747285	Baculoviral IAP repeat-containing protein 6
P28290_ITPRID2_S_425	P28290	ITPRID2	2.13073	0.352637	Protein ITPRID2
Q9Y2J2_EPB41L3_S_88	Q9Y2J2	EPB41L3	2.13067	0.236815	Band 4.1-like protein 3
Q14669_TRIP12_S_312	Q14669	TRIP12	2.13005	0.192037	E3 ubiquitin-protein ligase TRIP12
P37275_ZEB1_S_679	P37275	ZEB1	2.12886	0.127668	Zinc finger E-box-binding homeobox 1
Q9Y6D5_ARFGEF2_S_218	Q9Y6D5	ARFGEF2	2.1286	0.136709	Brefeldin A-inhibited guanine nucleotide-exchange protein 2
Q9H3E2_SNX25_S_665	Q9H3E2	SNX25	2.12765	0.211665	Sorting nexin-25
Q9H3E2_SNX25_S_668	Q9H3E2	SNX25	2.12765	0.211665	Sorting nexin-25
P35606_COPB2_S_859	P35606	COPB2	2.12764	0.186484	Coatomer subunit beta'
P18583_SON_S_1769	P18583	SON	2.12414	0.200824	Protein SON
Q9UPT8_ZC3H4_S_1269	Q9UPT8	ZC3H4	2.12311	0.252744	Zinc finger CCCH domain-containing protein 4
Q9NYV4_CDK12_S_325	Q9NYV4	CDK12	2.12238	0.304447	Cyclin-dependent kinase 12
Q92797_SYMPK_S_1243	Q92797	SYMPK	2.12222	0.121315	Symplekin
Q9UQ35_SRRM2_S_1069	Q9UQ35	SRRM2	2.12214	0.284805	Serine/arginine repetitive matrix protein 2
Q9UQ35_SRRM2_S_1691	Q9UQ35	SRRM2	2.12142	0.54617	Serine/arginine repetitive matrix protein 2
P49756_RBM25_S_677	P49756	RBM25	2.12084	0.242699	RNA-binding protein 25
P78559_MAP1A_S_612	P78559	MAP1A	2.12075	0.185183	Microtubule-associated protein 1A
P78559_MAP1A_T_616	P78559	MAP1A	2.12075	0.185183	Microtubule-associated protein 1A
P35659_DEK_S_32	P35659	DEK	2.12001	0.263555	Protein DEK
Q13286_CLN3_S_12	Q13286	CLN3	2.11713	0.211381	Battenin
Q13286_CLN3_S_14	Q13286	CLN3	2.11713	0.211381	Battenin
Q14966_ZNF638_S_128	Q14966	ZNF638	2.11645	0.208705	Zinc finger protein 638
Q9NYF3_FAM53C_S_254	Q9NYF3	FAM53C	2.11632	0.186437	Protein FAM53C
O60832_DKC1_T_458	O60832	DKC1	2.11459	0.134066	H/ACA ribonucleoprotein complex subunit DKC1
Q9H019_MTFR1L_S_103	Q9H019	MTFR1L	2.11448	0.366786	Mitochondrial fission regulator 1-like
Q9NYV4_CDK12_S_274	Q9NYV4	CDK12	2.11408	0.252112	Cyclin-dependent kinase 12
Q9NYV4_CDK12_S_276	Q9NYV4	CDK12	2.11408	0.252112	Cyclin-dependent kinase 12
Q07157_TJP1_S_160	Q07157	TJP1	2.11233	0.216106	Tight junction protein ZO-1
Q07157_TJP1_S_162	Q07157	TJP1	2.11233	0.216106	Tight junction protein ZO-1
Q07157_TJP1_S_166	Q07157	TJP1	2.11233	0.216106	Tight junction protein ZO-1
Q07157_TJP1_S_168	Q07157	TJP1	2.11233	0.216106	Tight junction protein ZO-1
Q14978_NOLC1_S_622	Q14978	NOLC1	2.11076	0.163923	Nucleolar and coiled-body phosphoprotein 1
Q9UHK0_NUFIP1_S_338	Q9UHK0	NUFIP1	2.11039	0.116316	Nuclear fragile X mental retardation-interacting protein 1
Q9UHK0_NUFIP1_S_340	Q9UHK0	NUFIP1	2.11039	0.116316	Nuclear fragile X mental retardation-interacting protein 1
Q9UHK0_NUFIP1_S_342	Q9UHK0	NUFIP1	2.11039	0.116316	Nuclear fragile X mental retardation-interacting protein 1
Q15545_TAF7_S_264	Q15545	TAF7	2.1097	0.216524	Transcription initiation factor TFIID subunit 7
Q8N108_MIER1_S_121	Q8N108	MIER1	2.10951	0.0980209	Mesoderm induction early response protein 1
Q5JSH3_WDR44_S_471	Q5JSH3	WDR44	2.10941	0.0925686	WD repeat-containing protein 44
Q5JSH3_WDR44_S_472	Q5JSH3	WDR44	2.10941	0.0925686	WD repeat-containing protein 44
Q9Y6F7_CDY2A_T_369	Q9Y6F7	CDY2A	2.10939	0.202418	Testis-specific chromodomain protein Y 2
Q86YS7_C2CD5_S_295	Q86YS7	C2CD5	2.10928	0.191606	C2 domain-containing protein 5
Q5JSH3_WDR44_S_161	Q5JSH3	WDR44	2.10918	0.213941	WD repeat-containing protein 44
Q5JSH3_WDR44_T_163	Q5JSH3	WDR44	2.10918	0.213941	WD repeat-containing protein 44
Q5JSH3_WDR44_S_162	Q5JSH3	WDR44	2.10781	0.214248	WD repeat-containing protein 44
O14646_CHD1_S_1353	O14646	CHD1	2.10751	0.0924304	Chromodomain-helicase-DNA-binding protein 1
O14646_CHD1_S_1355	O14646	CHD1	2.10751	0.0924304	Chromodomain-helicase-DNA-binding protein 1
O14646_CHD1_S_1356	O14646	CHD1	2.10751	0.0924304	Chromodomain-helicase-DNA-binding protein 1
O14646_CHD1_S_1360	O14646	CHD1	2.10751	0.0924304	Chromodomain-helicase-DNA-binding protein 1
O14646_CHD1_S_1363	O14646	CHD1	2.10751	0.0924304	Chromodomain-helicase-DNA-binding protein 1
Q9UQ35_SRRM2_S_1179	Q9UQ35	SRRM2	2.10662	0.176886	Serine/arginine repetitive matrix protein 2
Q02880_TOP2B_S_1461	Q02880	TOP2B	2.10631	0.188872	DNA topoisomerase 2-beta
Q13435_SF3B2_S_309	Q13435	SF3B2	2.10465	0.210424	Splicing factor 3B subunit 2
Q9H0E3_SAP130_T_853	Q9H0E3	SAP130	2.10447	0.283583	Histone deacetylase complex subunit SAP130
O43719_HTATSF1_S_714	O43719	HTATSF1	2.1032	0.153589	HIV Tat-specific factor 1
Q9H7N4_SCAF1_S_872	Q9H7N4	SCAF1	2.10291	0.220022	Splicing factor, arginine/serine-rich 19
Q5T4S7_UBR4_S_2718	Q5T4S7	UBR4	2.10208	0.378357	E3 ubiquitin-protein ligase UBR4
Q9BTA9_WAC_S_525	Q9BTA9	WAC	2.10168	0.234221	WW domain-containing adapter protein with coiled-coil
Q9UQ35_SRRM2_S_508	Q9UQ35	SRRM2	2.10103	0.296603	Serine/arginine repetitive matrix protein 2
Q9UQ35_SRRM2_S_510	Q9UQ35	SRRM2	2.10103	0.296603	Serine/arginine repetitive matrix protein 2
P05455_SSB_S_366	P05455	SSB	2.10102	0.218331	Lupus La protein
Q14161_GIT2_S_397	Q14161	GIT2	2.10008	0.119189	ARF GTPase-activating protein GIT2
P15531_NME1_S_122	P15531	NME1	2.0995	0.184931	Nucleoside diphosphate kinase A
O14974_PPP1R12A_S_871	O14974	PPP1R12A	2.0974	0.384674	Protein phosphatase 1 regulatory subunit 12A
P52926_HMGA2_S_102	P52926	HMGA2	2.09605	0.148506	High mobility group protein HMGI-C
Q8IYB3_SRRM1_S_750	Q8IYB3	SRRM1	2.0958	0.108618	Serine/arginine repetitive matrix protein 1
Q96T58_SPEN_S_1636	Q96T58	SPEN	2.09505	0.220601	Msx2-interacting protein
Q9UQ35_SRRM2_S_2121	Q9UQ35	SRRM2	2.09504	0.153142	Serine/arginine repetitive matrix protein 2
Q9Y6M1_IGF2BP2_S_164	Q9Y6M1	IGF2BP2	2.09455	0.123793	Insulin-like growth factor 2 mRNA-binding protein 2
O60763_USO1_S_952	O60763	USO1	2.09388	0.161957	General vesicular transport factor p115
O60678_PRMT3_S_25	O60678	PRMT3	2.09383	0.234796	Protein arginine N-methyltransferase 3
O60678_PRMT3_S_27	O60678	PRMT3	2.09383	0.234796	Protein arginine N-methyltransferase 3
Q9C0C2_TNKS1BP1_S_893	Q9C0C2	TNKS1BP1	2.09351	0.213713	182 kDa tankyrase-1-binding protein
P78527_PRKDC_T_2638	P78527	PRKDC	2.09287	0.106501	DNA-dependent protein kinase catalytic subunit
Q8IWQ3_BRSK2_T_509	Q8IWQ3	BRSK2	2.09262	0.194544	Serine/threonine-protein kinase BRSK2
Q96JK2_DCAF5_S_638	Q96JK2	DCAF5	2.09262	0.176289	DDB1- and CUL4-associated factor 5
Q13428_TCOF1_S_1350	Q13428	TCOF1	2.09253	0.580844	Treacle protein
Q8NEZ4_KMT2C_S_4300	Q8NEZ4	KMT2C	2.09246	0.209029	Histone-lysine N-methyltransferase 2C
Q8NEZ4_KMT2C_S_4304	Q8NEZ4	KMT2C	2.09246	0.209029	Histone-lysine N-methyltransferase 2C
Q08357_SLC20A2_S_253	Q08357	SLC20A2	2.09153	0.150696	Sodium-dependent phosphate transporter 2
Q09666_AHNAK_S_5854	Q09666	AHNAK	2.0912	0.302898	Neuroblast differentiation-associated protein AHNAK
Q09666_AHNAK_S_5857	Q09666	AHNAK	2.0912	0.302898	Neuroblast differentiation-associated protein AHNAK
Q9BUT9_MCRIP2_S_82	Q9BUT9	MCRIP2	2.09115	0.165783	MAPK regulated corepressor interacting protein 2
Q96D46_NMD3_S_468	Q96D46	NMD3	2.09094	0.149462	60S ribosomal export protein NMD3
Q96G23_CERS2_S_341	Q96G23	CERS2	2.09083	0.108425	Ceramide synthase 2
Q96G23_CERS2_S_348	Q96G23	CERS2	2.09083	0.108425	Ceramide synthase 2
Q96G23_CERS2_S_349	Q96G23	CERS2	2.09083	0.108425	Ceramide synthase 2
Q96G23_CERS2_T_346	Q96G23	CERS2	2.09083	0.108425	Ceramide synthase 2
Q5T200_ZC3H13_S_877	Q5T200	ZC3H13	2.09053	0.223952	Zinc finger CCCH domain-containing protein 13
P29966_MARCKS_S_132	P29966	MARCKS	2.09026	0.113469	Myristoylated alanine-rich C-kinase substrate
Q9H246_C1orf21_S_115	Q9H246	C1orf21	2.09024	0.119521	Uncharacterized protein C1orf21
P63165_SUMO1_S_2	P63165	SUMO1	2.08993	0.309967	Small ubiquitin-related modifier 1
P51003_PAPOLA_S_526	P51003	PAPOLA	2.08894	0.215821	Poly(A) polymerase alpha
Q6RI45_BRWD3_S_884	Q6RI45	BRWD3	2.08866	0.165475	Bromodomain and WD repeat-containing protein 3
Q6RI45_BRWD3_S_885	Q6RI45	BRWD3	2.08866	0.165475	Bromodomain and WD repeat-containing protein 3
Q6RI45_BRWD3_S_886	Q6RI45	BRWD3	2.08866	0.165475	Bromodomain and WD repeat-containing protein 3
Q9BXB4_OSBPL11_S_174	Q9BXB4	OSBPL11	2.0886	0.147099	Oxysterol-binding protein-related protein 11
Q86VM9_ZC3H18_T_796	Q86VM9	ZC3H18	2.08787	0.259533	Zinc finger CCCH domain-containing protein 18
O15047_SETD1A_T_540	O15047	SETD1A	2.08664	0.192	Histone-lysine N-methyltransferase SETD1A
Q15642_TRIP10_S_296	Q15642	TRIP10	2.08655	0.190698	Cdc42-interacting protein 4
Q99808_SLC29A1_S_266	Q99808	SLC29A1	2.08655	0.0948947	Equilibrative nucleoside transporter 1
Q99808_SLC29A1_S_269	Q99808	SLC29A1	2.08655	0.0948947	Equilibrative nucleoside transporter 1
O95251_KAT7_S_53	O95251	KAT7	2.08654	0.130722	Histone acetyltransferase KAT7
O15085_ARHGEF11_S_1458	O15085	ARHGEF11	2.08622	0.20626	Rho guanine nucleotide exchange factor 11
O94842_TOX4_S_178	O94842	TOX4	2.08577	0.140745	TOX high mobility group box family member 4
Q96JM3_CHAMP1_S_652	Q96JM3	CHAMP1	2.08574	0.27601	Chromosome alignment-maintaining phosphoprotein 1
Q16667_CDKN3_S_14	Q16667	CDKN3	2.08557	0.150411	Cyclin-dependent kinase inhibitor 3
Q16667_CDKN3_S_15	Q16667	CDKN3	2.08557	0.150411	Cyclin-dependent kinase inhibitor 3
P49736_MCM2_S_26	P49736	MCM2	2.08554	0.22942	DNA replication licensing factor MCM2
O15085_ARHGEF11_S_1457	O15085	ARHGEF11	2.08396	0.222463	Rho guanine nucleotide exchange factor 11
O94842_TOX4_S_182	O94842	TOX4	2.08324	0.155916	TOX high mobility group box family member 4
O43719_HTATSF1_S_713	O43719	HTATSF1	2.08284	0.146263	HIV Tat-specific factor 1
Q13427_PPIG_S_544	Q13427	PPIG	2.0826	0.177546	Peptidyl-prolyl cis-trans isomerase G
Q13427_PPIG_S_546	Q13427	PPIG	2.0826	0.177546	Peptidyl-prolyl cis-trans isomerase G
Q15040_JOSD1_S_15	Q15040	JOSD1	2.08015	0.0942994	Josephin-1
O75494_SRSF10_S_253	O75494	SRSF10	2.07934	0.246109	Serine/arginine-rich splicing factor 10
Q9NZM3_ITSN2_S_884	Q9NZM3	ITSN2	2.07898	0.140029	Intersectin-2
Q03468_ERCC6_S_429	Q03468	ERCC6	2.0781	0.230402	DNA excision repair protein ERCC-6
Q03468_ERCC6_S_430	Q03468	ERCC6	2.0781	0.230402	DNA excision repair protein ERCC-6
Q9UBQ5_EIF3K_S_217	Q9UBQ5	EIF3K	2.07738	0.146326	Eukaryotic translation initiation factor 3 subunit K
P46013_MKI67_S_357	P46013	MKI67	2.07636	0.251031	Proliferation marker protein Ki-67
Q9UI08_EVL_S_345	Q9UI08	EVL	2.07631	0.273819	Ena/VASP-like protein
Q9UI08_EVL_S_349	Q9UI08	EVL	2.07631	0.273819	Ena/VASP-like protein
Q6PJF5_RHBDF2_T_175	Q6PJF5	RHBDF2	2.07602	0.0951063	Inactive rhomboid protein 2
Q9BQG0_MYBBP1A_S_1248	Q9BQG0	MYBBP1A	2.07426	0.214297	Myb-binding protein 1A
Q9H6F5_CCDC86_S_18	Q9H6F5	CCDC86	2.07351	0.104456	Coiled-coil domain-containing protein 86
Q9Y520_PRRC2C_S_1246	Q9Y520	PRRC2C	2.07328	0.278914	Protein PRRC2C
P46821_MAP1B_S_1376	P46821	MAP1B	2.07323	0.293725	Microtubule-associated protein 1B
Q14966_ZNF638_S_508	Q14966	ZNF638	2.07307	0.115367	Zinc finger protein 638
Q14966_ZNF638_S_510	Q14966	ZNF638	2.07307	0.115367	Zinc finger protein 638
P16383_GCFC2_S_96	P16383	GCFC2	2.07267	0.220879	GC-rich sequence DNA-binding factor 2
P16383_GCFC2_T_97	P16383	GCFC2	2.07267	0.220879	GC-rich sequence DNA-binding factor 2
Q5VT52_RPRD2_S_479	Q5VT52	RPRD2	2.07255	0.111189	Regulation of nuclear pre-mRNA domain-containing protein 2
Q4KMP7_TBC1D10B_S_132	Q4KMP7	TBC1D10B	2.07247	0.164923	TBC1 domain family member 10B
Q9UPW6_SATB2_S_7	Q9UPW6	SATB2	2.07209	0.138408	DNA-binding protein SATB2
O94804_STK10_S_454	O94804	STK10	2.07182	0.11062	Serine/threonine-protein kinase 10
Q9UGV2_NDRG3_S_335	Q9UGV2	NDRG3	2.07167	0.147192	Protein NDRG3
O14737_PDCD5_S_119	O14737	PDCD5	2.07097	0.239471	Programmed cell death protein 5
A0FGR8_ESYT2_S_737	A0FGR8	ESYT2	2.06919	0.209342	Extended synaptotagmin-2
O15344_MID1_S_92	O15344	MID1	2.06918	0.302032	E3 ubiquitin-protein ligase Midline-1
Q9UN36_NDRG2_S_338	Q9UN36	NDRG2	2.06873	0.166107	Protein NDRG2
Q8IYB3_SRRM1_S_695	Q8IYB3	SRRM1	2.06868	0.254215	Serine/arginine repetitive matrix protein 1
O15173_PGRMC2_S_208	O15173	PGRMC2	2.06857	0.158264	Membrane-associated progesterone receptor component 2
Q96C92_ENTR1_S_243	Q96C92	ENTR1	2.0685	0.172151	Endosome-associated-trafficking regulator 1
Q96C92_ENTR1_S_247	Q96C92	ENTR1	2.0685	0.172151	Endosome-associated-trafficking regulator 1
Q96CP6_GRAMD1A_T_12	Q96CP6	GRAMD1A	2.06827	0.189716	Protein Aster-A
Q01082_SPTBN1_S_2160	Q01082	SPTBN1	2.06742	0.329636	Spectrin beta chain, non-erythrocytic 1
Q96T23_RSF1_S_629	Q96T23	RSF1	2.06696	0.161574	Remodeling and spacing factor 1
Q5JTV8_TOR1AIP1_S_154	Q5JTV8	TOR1AIP1	2.06682	0.0838454	Torsin-1A-interacting protein 1
Q9UQ35_SRRM2_S_2123	Q9UQ35	SRRM2	2.06672	0.166665	Serine/arginine repetitive matrix protein 2
P08651_NFIC_S_286	P08651	NFIC	2.06604	0.175583	Nuclear factor 1 C-type
O94992_HEXIM1_S_233	O94992	HEXIM1	2.06592	0.322472	Protein HEXIM1
Q99590_SCAF11_S_878	Q99590	SCAF11	2.06577	0.380206	Protein SCAF11
Q99590_SCAF11_S_880	Q99590	SCAF11	2.06577	0.380206	Protein SCAF11
Q99590_SCAF11_S_882	Q99590	SCAF11	2.06577	0.380206	Protein SCAF11
Q9NYZ3_GTSE1_S_575	Q9NYZ3	GTSE1	2.06559	0.225502	G2 and S phase-expressed protein 1
Q9Y6D5_ARFGEF2_S_227	Q9Y6D5	ARFGEF2	2.06545	0.17012	Brefeldin A-inhibited guanine nucleotide-exchange protein 2
Q9UQ35_SRRM2_T_1071	Q9UQ35	SRRM2	2.06506	0.285554	Serine/arginine repetitive matrix protein 2
P04406_GAPDH_S_210	P04406	GAPDH	2.065	0.146964	Glyceraldehyde-3-phosphate dehydrogenase
Q9UQ35_SRRM2_S_1112	Q9UQ35	SRRM2	2.06499	0.22338	Serine/arginine repetitive matrix protein 2
Q13177_PAK2_S_152	Q13177	PAK2	2.06416	0.178171	Serine/threonine-protein kinase PAK 2
Q6IQ49_SDE2_S_278	Q6IQ49	SDE2	2.06326	0.147438	Replication stress response regulator SDE2
Q13111_CHAF1A_S_206	Q13111	CHAF1A	2.06295	0.191742	Chromatin assembly factor 1 subunit A
O14654_IRS4_S_757	O14654	IRS4	2.0629	0.193894	Insulin receptor substrate 4
P48634_PRRC2A_S_1085	P48634	PRRC2A	2.0613	0.281507	Protein PRRC2A
Q13542_EIF4EBP2_T_45	Q13542	EIF4EBP2	2.05995	0.272456	Eukaryotic translation initiation factor 4E-binding protein 2
O75676_RPS6KA4_S_682	O75676	RPS6KA4	2.05988	0.12992	Ribosomal protein S6 kinase alpha-4
O75676_RPS6KA4_T_687	O75676	RPS6KA4	2.05988	0.12992	Ribosomal protein S6 kinase alpha-4
Q9Y2J2_EPB41L3_S_7	Q9Y2J2	EPB41L3	2.05894	0.166695	Band 4.1-like protein 3
Q9UQ35_SRRM2_S_1072	Q9UQ35	SRRM2	2.05864	0.208187	Serine/arginine repetitive matrix protein 2
Q9H0W8_SMG9_S_53	Q9H0W8	SMG9	2.05849	0.225806	Protein SMG9
Q5VV41_ARHGEF16_S_230	Q5VV41	ARHGEF16	2.05817	0.246207	Rho guanine nucleotide exchange factor 16
Q14155_ARHGEF7_S_518	Q14155	ARHGEF7	2.05723	0.197846	Rho guanine nucleotide exchange factor 7
Q07157_TJP1_S_617	Q07157	TJP1	2.05718	0.301247	Tight junction protein ZO-1
O00629_KPNA4_S_60	O00629	KPNA4	2.05683	0.198381	Importin subunit alpha-3
Q96QU8_XPO6_S_208	Q96QU8	XPO6	2.05671	0.0982736	Exportin-6
Q9P1Y6_PHRF1_S_1359	Q9P1Y6	PHRF1	2.05648	0.161525	PHD and RING finger domain-containing protein 1
Q9UQ35_SRRM2_S_1102	Q9UQ35	SRRM2	2.05586	0.194424	Serine/arginine repetitive matrix protein 2
Q9NQS7_INCENP_S_312	Q9NQS7	INCENP	2.05548	0.119926	Inner centromere protein
Q15154_PCM1_T_530	Q15154	PCM1	2.05518	0.210932	Pericentriolar material 1 protein
Q8IYB3_SRRM1_S_874	Q8IYB3	SRRM1	2.05433	0.139558	Serine/arginine repetitive matrix protein 1
Q9NYV4_CDK12_S_1083	Q9NYV4	CDK12	2.05401	0.343899	Cyclin-dependent kinase 12
Q8WVC0_LEO1_S_294	Q8WVC0	LEO1	2.05306	0.188289	RNA polymerase-associated protein LEO1
Q9H2G2_SLK_S_340	Q9H2G2	SLK	2.05282	0.140473	STE20-like serine/threonine-protein kinase
Q7Z4S6_KIF21A_S_1275	Q7Z4S6	KIF21A	2.05186	0.127132	Kinesin-like protein KIF21A
Q14694_USP10_S_576	Q14694	USP10	2.05154	0.186021	Ubiquitin carboxyl-terminal hydrolase 10
Q15149_PLEC_S_4618	Q15149	PLEC	2.05092	0.371616	Plectin
Q92538_GBF1_S_1784	Q92538	GBF1	2.05065	0.200244	Golgi-specific brefeldin A-resistance guanine nucleotide exchange factor 1
Q92786_PROX1_S_511	Q92786	PROX1	2.05009	0.164636	Prospero homeobox protein 1
Q14191_WRN_S_1133	Q14191	WRN	2.04971	0.124412	Werner syndrome ATP-dependent helicase
Q14202_ZMYM3_S_172	Q14202	ZMYM3	2.04963	0.194646	Zinc finger MYM-type protein 3
Q02241_KIF23_T_913	Q02241	KIF23	2.04911	0.281884	Kinesin-like protein KIF23
Q9UQ35_SRRM2_S_1852	Q9UQ35	SRRM2	2.04899	0.225307	Serine/arginine repetitive matrix protein 2
Q9BUJ2_HNRNPUL1_S_194	Q9BUJ2	HNRNPUL1	2.04827	0.245284	Heterogeneous nuclear ribonucleoprotein U-like protein 1
P54259_ATN1_S_101	P54259	ATN1	2.04721	0.215492	Atrophin-1
P54259_ATN1_S_107	P54259	ATN1	2.04721	0.215492	Atrophin-1
Q9UMD9_COL17A1_S_85	Q9UMD9	COL17A1	2.04697	0.107394	Collagen alpha-1(XVII) chain
Q9H1E3_NUCKS1_S_144	Q9H1E3	NUCKS1	2.04683	0.153536	Nuclear ubiquitous casein and cyclin-dependent kinase substrate 1
Q15311_RALBP1_S_92	Q15311	RALBP1	2.0465	0.112072	RalA-binding protein 1
Q15311_RALBP1_S_93	Q15311	RALBP1	2.0465	0.112072	RalA-binding protein 1
Q9P2K3_RCOR3_S_372	Q9P2K3	RCOR3	2.04582	0.231187	REST corepressor 3
Q9H6F5_CCDC86_S_80	Q9H6F5	CCDC86	2.04475	0.224211	Coiled-coil domain-containing protein 86
Q99959_PKP2_S_251	Q99959	PKP2	2.04451	0.400162	Plakophilin-2
Q9UQ35_SRRM2_S_2688	Q9UQ35	SRRM2	2.04432	0.124569	Serine/arginine repetitive matrix protein 2
Q5T200_ZC3H13_T_354	Q5T200	ZC3H13	2.04384	0.106553	Zinc finger CCCH domain-containing protein 13
Q8NEL9_DDHD1_S_727	Q8NEL9	DDHD1	2.04265	0.241162	Phospholipase DDHD1
Q9HAF1_MEAF6_S_122	Q9HAF1	MEAF6	2.04203	0.188924	Chromatin modification-related protein MEAF6
P46821_MAP1B_S_1312	P46821	MAP1B	2.04133	0.390365	Microtubule-associated protein 1B
Q5VWN6_TASOR2_S_444	Q5VWN6	TASOR2	2.04054	0.338901	Protein TASOR 2
Q4LE39_ARID4B_S_273	Q4LE39	ARID4B	2.04052	0.105632	AT-rich interactive domain-containing protein 4B
Q4LE39_ARID4B_S_274	Q4LE39	ARID4B	2.04052	0.105632	AT-rich interactive domain-containing protein 4B
Q4LE39_ARID4B_S_275	Q4LE39	ARID4B	2.04052	0.105632	AT-rich interactive domain-containing protein 4B
Q4LE39_ARID4B_S_276	Q4LE39	ARID4B	2.04052	0.105632	AT-rich interactive domain-containing protein 4B
Q14C86_GAPVD1_T_762	Q14C86	GAPVD1	2.0402	0.408751	GTPase-activating protein and VPS9 domain-containing protein 1
Q9Y4E8_USP15_S_229	Q9Y4E8	USP15	2.03738	0.18504	Ubiquitin carboxyl-terminal hydrolase 15
Q9NWA0_MED9_S_53	Q9NWA0	MED9	2.0373	0.289747	Mediator of RNA polymerase II transcription subunit 9
Q66K74_MAP1S_T_638	Q66K74	MAP1S	2.03629	0.240394	Microtubule-associated protein 1S
Q9UJX5_ANAPC4_S_777	Q9UJX5	ANAPC4	2.03617	0.279257	Anaphase-promoting complex subunit 4
Q9UJX5_ANAPC4_S_779	Q9UJX5	ANAPC4	2.03617	0.279257	Anaphase-promoting complex subunit 4
O14545_TRAFD1_S_415	O14545	TRAFD1	2.03539	0.21151	TRAF-type zinc finger domain-containing protein 1
Q8N4S0_CCDC82_T_227	Q8N4S0	CCDC82	2.03491	0.195818	Coiled-coil domain-containing protein 82
Q96RS0_TGS1_S_405	Q96RS0	TGS1	2.03405	0.209132	Trimethylguanosine synthase
Q9UEY8_ADD3_S_677	Q9UEY8	ADD3	2.03404	0.152874	Gamma-adducin
P10636_MAPT_T_720	P10636	MAPT	2.03377	0.211511	Microtubule-associated protein tau
Q9Y520_PRRC2C_S_924	Q9Y520	PRRC2C	2.03343	0.159543	Protein PRRC2C
Q9UHF7_TRPS1_S_178	Q9UHF7	TRPS1	2.03255	0.218984	Zinc finger transcription factor Trps1
Q9C0C2_TNKS1BP1_S_1473	Q9C0C2	TNKS1BP1	2.03174	0.1482	182 kDa tankyrase-1-binding protein
Q9C0C2_TNKS1BP1_S_1476	Q9C0C2	TNKS1BP1	2.03174	0.1482	182 kDa tankyrase-1-binding protein
Q9H6F5_CCDC86_S_128	Q9H6F5	CCDC86	2.03096	0.201909	Coiled-coil domain-containing protein 86
Q96ST2_IWS1_S_252	Q96ST2	IWS1	2.0302	0.105388	Protein IWS1 homolog
Q9UKJ3_GPATCH8_S_1009	Q9UKJ3	GPATCH8	2.03016	0.356489	G patch domain-containing protein 8
Q9UKJ3_GPATCH8_S_1014	Q9UKJ3	GPATCH8	2.03016	0.356489	G patch domain-containing protein 8
P07948_LYN_S_13	P07948	LYN	2.02953	0.192504	Tyrosine-protein kinase Lyn
Q16539_MAPK14_S_2	Q16539	MAPK14	2.02924	0.126475	Mitogen-activated protein kinase 14
Q5JUK3_KCNT1_Y_556	Q5JUK3	KCNT1	2.02893	0.227908	Potassium channel subfamily T member 1
Q9BQG0_MYBBP1A_S_1241	Q9BQG0	MYBBP1A	2.02627	0.188547	Myb-binding protein 1A
Q12888_TP53BP1_S_1758	Q12888	TP53BP1	2.02613	0.209476	TP53-binding protein 1
Q12888_TP53BP1_S_1759	Q12888	TP53BP1	2.02613	0.209476	TP53-binding protein 1
Q5VZ89_DENND4C_S_1278	Q5VZ89	DENND4C	2.02594	0.2095	DENN domain-containing protein 4C
P78362_SRPK2_S_494	P78362	SRPK2	2.02575	0.210357	SRSF protein kinase 2
Q9H501_ESF1_S_75	Q9H501	ESF1	2.0253	0.198857	ESF1 homolog
Q9H501_ESF1_S_77	Q9H501	ESF1	2.0253	0.198857	ESF1 homolog
Q9H501_ESF1_S_79	Q9H501	ESF1	2.0253	0.198857	ESF1 homolog
Q9H501_ESF1_S_82	Q9H501	ESF1	2.0253	0.198857	ESF1 homolog
Q9UQ35_SRRM2_S_1329	Q9UQ35	SRRM2	2.02509	0.166161	Serine/arginine repetitive matrix protein 2
O60885_BRD4_S_1083	O60885	BRD4	2.02435	0.221178	Bromodomain-containing protein 4
Q92538_GBF1_S_1298	Q92538	GBF1	2.02379	0.300766	Golgi-specific brefeldin A-resistance guanine nucleotide exchange factor 1
Q8IX90_SKA3_S_152	Q8IX90	SKA3	2.02368	0.295186	Spindle and kinetochore-associated protein 3
Q15154_PCM1_S_1765	Q15154	PCM1	2.02301	0.169154	Pericentriolar material 1 protein
Q15154_PCM1_S_1768	Q15154	PCM1	2.02301	0.169154	Pericentriolar material 1 protein
Q8TDZ2_MICAL1_S_872	Q8TDZ2	MICAL1	2.02217	0.183071	[F-actin]-monooxygenase MICAL1
Q96CP6_GRAMD1A_S_263	Q96CP6	GRAMD1A	2.02135	0.124471	Protein Aster-A
Q9BRL6_SRSF8_Y_155	Q9BRL6	SRSF8	2.02114	0.200249	Serine/arginine-rich splicing factor 8
O75781_PALM_S_116	O75781	PALM	2.02039	0.10758	Paralemmin-1
O75781_PALM_S_124	O75781	PALM	2.02039	0.10758	Paralemmin-1
Q9ULJ3_ZBTB21_S_411	Q9ULJ3	ZBTB21	2.01889	0.174556	Zinc finger and BTB domain-containing protein 21
Q13263_TRIM28_S_624	Q13263	TRIM28	2.01866	0.192164	Transcription intermediary factor 1-beta
P49006_MARCKSL1_T_148	P49006	MARCKSL1	2.01858	0.199791	MARCKS-related protein
Q12873_CHD3_S_1601	Q12873	CHD3	2.01836	0.138082	Chromodomain-helicase-DNA-binding protein 3
Q12873_CHD3_S_1605	Q12873	CHD3	2.01836	0.138082	Chromodomain-helicase-DNA-binding protein 3
Q9H4A3_WNK1_S_2032	Q9H4A3	WNK1	2.01797	0.288295	Serine/threonine-protein kinase WNK1
Q9UKV3_ACIN1_S_825	Q9UKV3	ACIN1	2.01791	0.26678	Apoptotic chromatin condensation inducer in the nucleus
O60343_TBC1D4_S_751	O60343	TBC1D4	2.01766	0.240487	TBC1 domain family member 4
Q9H4L7_SMARCAD1_S_95	Q9H4L7	SMARCAD1	2.01743	0.182877	SWI/SNF-related matrix-associated actin-dependent regulator of chromatin subfamily A containing DEAD/H box 1
Q9H4L7_SMARCAD1_S_96	Q9H4L7	SMARCAD1	2.01743	0.182877	SWI/SNF-related matrix-associated actin-dependent regulator of chromatin subfamily A containing DEAD/H box 1
Q14004_CDK13_S_315	Q14004	CDK13	2.01728	0.183763	Cyclin-dependent kinase 13
Q14004_CDK13_S_317	Q14004	CDK13	2.01728	0.183763	Cyclin-dependent kinase 13
Q13428_TCOF1_S_171	Q13428	TCOF1	2.01559	0.253886	Treacle protein
Q13428_TCOF1_T_173	Q13428	TCOF1	2.01559	0.253886	Treacle protein
Q9H7L9_SUDS3_S_53	Q9H7L9	SUDS3	2.01556	0.237693	Sin3 histone deacetylase corepressor complex component SDS3
Q9H1E3_NUCKS1_S_132	Q9H1E3	NUCKS1	2.01486	0.198092	Nuclear ubiquitous casein and cyclin-dependent kinase substrate 1
Q86TB9_PATL1_S_184	Q86TB9	PATL1	2.0145	0.16572	Protein PAT1 homolog 1
Q96D71_REPS1_S_556	Q96D71	REPS1	2.01442	0.141822	RalBP1-associated Eps domain-containing protein 1
P14859_POU2F1_S_448	P14859	POU2F1	2.01354	0.191447	POU domain, class 2, transcription factor 1
O43237_DYNC1LI2_S_194	O43237	DYNC1LI2	2.01347	0.128906	Cytoplasmic dynein 1 light intermediate chain 2
Q99959_PKP2_S_132	Q99959	PKP2	2.01304	0.139672	Plakophilin-2
O43426_SYNJ1_S_1385	O43426	SYNJ1	2.01221	0.14513	Synaptojanin-1
O43426_SYNJ1_S_1391	O43426	SYNJ1	2.01221	0.14513	Synaptojanin-1
O43426_SYNJ1_S_1392	O43426	SYNJ1	2.01221	0.14513	Synaptojanin-1
Q8WYQ5_DGCR8_S_377	Q8WYQ5	DGCR8	2.01145	0.216572	Microprocessor complex subunit DGCR8
Q96D46_NMD3_T_470	Q96D46	NMD3	2.01075	0.159058	60S ribosomal export protein NMD3
P25205_MCM3_S_704	P25205	MCM3	2.01026	0.158196	DNA replication licensing factor MCM3
Q9H4A3_WNK1_S_2065	Q9H4A3	WNK1	2.00983	0.122438	Serine/threonine-protein kinase WNK1
Q96MH2_HEXIM2_S_76	Q96MH2	HEXIM2	2.00979	0.169998	Protein HEXIM2
Q96MH2_HEXIM2_S_81	Q96MH2	HEXIM2	2.00979	0.169998	Protein HEXIM2
Q13427_PPIG_S_744	Q13427	PPIG	2.00881	0.224403	Peptidyl-prolyl cis-trans isomerase G
Q9UEY8_ADD3_S_673	Q9UEY8	ADD3	2.00877	0.142809	Gamma-adducin
P49792_RANBP2_T_2743	P49792	RANBP2	2.00864	0.243599	E3 SUMO-protein ligase RanBP2
Q99638_RAD9A_S_375	Q99638	RAD9A	2.00857	0.156378	Cell cycle checkpoint control protein RAD9A
Q9NZ56_FMN2_S_295	Q9NZ56	FMN2	2.00841	0.123031	Formin-2
Q14157_UBAP2L_S_471	Q14157	UBAP2L	2.00806	0.188079	Ubiquitin-associated protein 2-like
Q9C0C2_TNKS1BP1_S_353	Q9C0C2	TNKS1BP1	2.00796	0.248	182 kDa tankyrase-1-binding protein
Q9C0C2_TNKS1BP1_S_368	Q9C0C2	TNKS1BP1	2.00796	0.248	182 kDa tankyrase-1-binding protein
Q9Y2U8_LEMD3_S_261	Q9Y2U8	LEMD3	2.00771	0.185068	Inner nuclear membrane protein Man1
Q5UIP0_RIF1_S_1688	Q5UIP0	RIF1	2.00767	0.223286	Telomere-associated protein RIF1
Q9UQ35_SRRM2_S_323	Q9UQ35	SRRM2	2.00753	0.124091	Serine/arginine repetitive matrix protein 2
Q02880_TOP2B_T_1575	Q02880	TOP2B	2.00687	0.2511	DNA topoisomerase 2-beta
Q13573_SNW1_S_232	Q13573	SNW1	2.00546	0.272041	SNW domain-containing protein 1
P33240_CSTF2_S_524	P33240	CSTF2	2.00499	0.133335	Cleavage stimulation factor subunit 2
P54259_ATN1_S_739	P54259	ATN1	2.00441	0.173361	Atrophin-1
P54259_ATN1_S_746	P54259	ATN1	2.00441	0.173361	Atrophin-1
P54259_ATN1_S_748	P54259	ATN1	2.00441	0.173361	Atrophin-1
Q13541_EIF4EBP1_S_101	Q13541	EIF4EBP1	2.004	0.209814	Eukaryotic translation initiation factor 4E-binding protein 1
Q96JM3_CHAMP1_S_627	Q96JM3	CHAMP1	2.00383	0.185176	Chromosome alignment-maintaining phosphoprotein 1
O43719_HTATSF1_S_616	O43719	HTATSF1	2.00365	0.109159	HIV Tat-specific factor 1
O43719_HTATSF1_S_624	O43719	HTATSF1	2.00365	0.109159	HIV Tat-specific factor 1
Q13573_SNW1_S_224	Q13573	SNW1	2.00238	0.274216	SNW domain-containing protein 1
Q7Z3C6_ATG9A_S_741	Q7Z3C6	ATG9A	2.00217	0.328196	Autophagy-related protein 9A
Q9NRF8_CTPS2_S_574	Q9NRF8	CTPS2	2.0021	0.19355	CTP synthase 2
Q7Z6Z7_HUWE1_S_3816	Q7Z6Z7	HUWE1	2.00109	0.301947	E3 ubiquitin-protein ligase HUWE1
Q5JSH3_WDR44_S_403	Q5JSH3	WDR44	2.00006	0.293075	WD repeat-containing protein 44
Q9H4A3_WNK1_S_2012	Q9H4A3	WNK1	1.99997	0.251415	Serine/threonine-protein kinase WNK1
P07910_HNRNPC_S_240	P07910	HNRNPC	1.99963	0.397811	Heterogeneous nuclear ribonucleoproteins C1/C2
Q70E73_RAPH1_S_5	Q70E73	RAPH1	1.99925	0.157507	Ras-associated and pleckstrin homology domains-containing protein 1
Q70E73_RAPH1_S_17	Q70E73	RAPH1	1.99925	0.157507	Ras-associated and pleckstrin homology domains-containing protein 1
P38159_RBMX_S_326	P38159	RBMX	1.99916	0.268593	RNA-binding motif protein, X chromosome
O75061_DNAJC6_S_566	O75061	DNAJC6	1.99913	0.190874	Putative tyrosine-protein phosphatase auxilin
Q504Q3_PAN2_T_1188	Q504Q3	PAN2	1.99741	0.266529	PAN2-PAN3 deadenylation complex catalytic subunit PAN2
Q15648_MED1_S_1023	Q15648	MED1	1.99657	0.210232	Mediator of RNA polymerase II transcription subunit 1
A0FGR8_ESYT2_S_739	A0FGR8	ESYT2	1.99627	0.162937	Extended synaptotagmin-2
Q8NFD5_ARID1B_S_1710	Q8NFD5	ARID1B	1.99589	0.177198	AT-rich interactive domain-containing protein 1B
Q8NFD5_ARID1B_S_1715	Q8NFD5	ARID1B	1.99589	0.177198	AT-rich interactive domain-containing protein 1B
Q13263_TRIM28_T_599	Q13263	TRIM28	1.99515	0.200736	Transcription intermediary factor 1-beta
Q5VUA4_ZNF318_S_2243	Q5VUA4	ZNF318	1.99448	0.225943	Zinc finger protein 318
P46937_YAP1_S_109	P46937	YAP1	1.99243	0.419395	Transcriptional coactivator YAP1
Q86YS7_C2CD5_S_659	Q86YS7	C2CD5	1.99196	0.187062	C2 domain-containing protein 5
O43491_EPB41L2_S_87	O43491	EPB41L2	1.99028	0.258707	Band 4.1-like protein 2
O15417_TNRC18_S_1038	O15417	TNRC18	1.98999	0.18603	Trinucleotide repeat-containing gene 18 protein
P46821_MAP1B_S_1265	P46821	MAP1B	1.98894	0.216579	Microtubule-associated protein 1B
Q6PJG2_MIDEAS_T_698	Q6PJG2	MIDEAS	1.98716	0.130105	Mitotic deacetylase-associated SANT domain protein
P21333_FLNA_S_2158	P21333	FLNA	1.98675	0.144306	Filamin-A
P46821_MAP1B_S_1256	P46821	MAP1B	1.98672	0.217256	Microtubule-associated protein 1B
Q5SWA1_PPP1R15B_S_508	Q5SWA1	PPP1R15B	1.98611	0.260375	Protein phosphatase 1 regulatory subunit 15B
Q5SWA1_PPP1R15B_S_510	Q5SWA1	PPP1R15B	1.98611	0.260375	Protein phosphatase 1 regulatory subunit 15B
O43166_SIPA1L1_S_208	O43166	SIPA1L1	1.98596	0.173608	Signal-induced proliferation-associated 1-like protein 1
Q8TBB5_KLHDC4_S_418	Q8TBB5	KLHDC4	1.98474	0.128458	Kelch domain-containing protein 4
P85037_FOXK1_S_468	P85037	FOXK1	1.98456	0.292335	Forkhead box protein K1
P85037_FOXK1_S_472	P85037	FOXK1	1.98456	0.292335	Forkhead box protein K1
Q96G74_OTUD5_S_165	Q96G74	OTUD5	1.98384	0.13906	OTU domain-containing protein 5
Q96G74_OTUD5_S_177	Q96G74	OTUD5	1.98384	0.13906	OTU domain-containing protein 5
O75494_SRSF10_S_129	O75494	SRSF10	1.98298	0.1509	Serine/arginine-rich splicing factor 10
P57740_NUP107_S_37	P57740	NUP107	1.98269	0.313125	Nuclear pore complex protein Nup107
P31323_PRKAR2B_S_114	P31323	PRKAR2B	1.98215	0.228106	cAMP-dependent protein kinase type II-beta regulatory subunit
Q27J81_INF2_S_1147	Q27J81	INF2	1.98196	0.281141	Inverted formin-2
Q06265_EXOSC9_S_306	Q06265	EXOSC9	1.98181	0.326676	Exosome complex component RRP45
O43303_CCP110_S_370	O43303	CCP110	1.98098	0.180668	Centriolar coiled-coil protein of 110 kDa
Q9Y2K7_KDM2A_S_869	Q9Y2K7	KDM2A	1.98039	0.125321	Lysine-specific demethylase 2A
Q96S66_CLCC1_S_524	Q96S66	CLCC1	1.97987	0.189093	Chloride channel CLIC-like protein 1
Q9Y6R9_CCDC61_S_334	Q9Y6R9	CCDC61	1.97904	0.335571	Coiled-coil domain-containing protein 61
Q9Y6R9_CCDC61_S_336	Q9Y6R9	CCDC61	1.97904	0.335571	Coiled-coil domain-containing protein 61
Q96H35_RBM18_Y_181	Q96H35	RBM18	1.97897	0.182846	Probable RNA-binding protein 18
Q7L2J0_MEPCE_S_254	Q7L2J0	MEPCE	1.97843	0.193886	7SK snRNA methylphosphate capping enzyme
O95810_CAVIN2_S_370	O95810	CAVIN2	1.97815	0.15049	Caveolae-associated protein 2
P18583_SON_S_1783	P18583	SON	1.97779	0.235997	Protein SON
Q8WWM7_ATXN2L_S_111	Q8WWM7	ATXN2L	1.97775	0.189095	Ataxin-2-like protein
Q00613_HSF1_S_303	Q00613	HSF1	1.97757	0.286317	Heat shock factor protein 1
Q7Z4V5_HDGFL2_S_633	Q7Z4V5	HDGFL2	1.97446	0.430158	Hepatoma-derived growth factor-related protein 2
Q9BQ67_GRWD1_S_119	Q9BQ67	GRWD1	1.97431	0.325497	Glutamate-rich WD repeat-containing protein 1
Q9BQ67_GRWD1_S_122	Q9BQ67	GRWD1	1.97431	0.325497	Glutamate-rich WD repeat-containing protein 1
O95785_WIZ_S_1012	O95785	WIZ	1.97341	0.16732	Protein Wiz
A0FGR8_ESYT2_S_693	A0FGR8	ESYT2	1.97303	0.541866	Extended synaptotagmin-2
Q8N8A6_DDX51_S_103	Q8N8A6	DDX51	1.97296	0.28165	ATP-dependent RNA helicase DDX51
P11388_TOP2A_S_1474	P11388	TOP2A	1.97257	0.302006	DNA topoisomerase 2-alpha
Q6NZI2_CAVIN1_T_302	Q6NZI2	CAVIN1	1.97242	0.213342	Caveolae-associated protein 1
Q9C0C2_TNKS1BP1_S_672	Q9C0C2	TNKS1BP1	1.97154	0.187075	182 kDa tankyrase-1-binding protein
Q99700_ATXN2_S_861	Q99700	ATXN2	1.97128	0.237072	Ataxin-2
Q8IXT5_RBM12B_S_710	Q8IXT5	RBM12B	1.97028	0.180945	RNA-binding protein 12B
Q8IXT5_RBM12B_S_718	Q8IXT5	RBM12B	1.97028	0.180945	RNA-binding protein 12B
P54259_ATN1_S_77	P54259	ATN1	1.96914	0.264333	Atrophin-1
P54259_ATN1_S_79	P54259	ATN1	1.96914	0.264333	Atrophin-1
Q9Y6X9_MORC2_S_615	Q9Y6X9	MORC2	1.96899	0.234972	ATPase MORC2
Q4LE39_ARID4B_S_296	Q4LE39	ARID4B	1.96866	0.195548	AT-rich interactive domain-containing protein 4B
Q7Z2W4_ZC3HAV1_T_273	Q7Z2W4	ZC3HAV1	1.96839	0.313556	Zinc finger CCCH-type antiviral protein 1
P51858_HDGF_S_165	P51858	HDGF	1.96831	0.329418	Hepatoma-derived growth factor
Q5T200_ZC3H13_S_875	Q5T200	ZC3H13	1.96774	0.231602	Zinc finger CCCH domain-containing protein 13
P78536_ADAM17_S_791	P78536	ADAM17	1.96755	0.180842	Disintegrin and metalloproteinase domain-containing protein 17
Q9BQF6_SENP7_S_443	Q9BQF6	SENP7	1.96538	0.184799	Sentrin-specific protease 7
Q9BQF6_SENP7_S_444	Q9BQF6	SENP7	1.96538	0.184799	Sentrin-specific protease 7
Q13501_SQSTM1_S_328	Q13501	SQSTM1	1.96521	0.126329	Sequestosome-1
Q9BVS4_RIOK2_S_380	Q9BVS4	RIOK2	1.96436	0.205568	Serine/threonine-protein kinase RIO2
Q9UQ35_SRRM2_T_2104	Q9UQ35	SRRM2	1.96373	0.223327	Serine/arginine repetitive matrix protein 2
Q9UQE7_SMC3_S_1067	Q9UQE7	SMC3	1.96368	0.431614	Structural maintenance of chromosomes protein 3
[truncated: 7,424 more rows]
